# Supplementary material for: The role of predicted lean body mass and fat mass in non-alcoholic fatty liver disease in both sexes: Results from a secondary analysis of the NAGALA study
Source: Front Nutr. 2023 Jan 19;10:1103665. doi: 10.3389/fnut.2023.1103665 (PMC9894318; doi:10.3389/fnut.2023.1103665)
Supplement: Supplementary file 3 [file Table_3.XLSX]

## Sheet: LBMFMNAFLD
ID	Sex	Age	NAFLD	BMI	LBM	FM	WC	Days	DM	ALT	AST	Weight	Height,cm	Exercise	GGT	HDL	TC	TG	FPG,mmol/l	HbA1c	Drinking	Smoking	SBP	DBP	Ethanol consumption g/wk
861	0	52	0	14.0727	25.3919	5.9845	49	4345	0	123	98	32.3	151.5	0	29	2.01967	4.47378	0.4516	2.83101	4.4	1	1	84.5	55	0
18773	0	42	0	13.7662	31.0533	6.6491	57	1106	0	12	16	38.9	168.1	0	14	1.52574	4.08588	0.84675	4.9959	5.1	1	1	104.5	67.5	1
4353	0	39	0	14.9191	25.3987	6.5905	53	2890	0	11	16	32.9	148.5	0	7	1.06802	4.21518	0.84675	4.82937	4.9	1	3	90	61	1
4540	0	53	0	15.1909	26.8179	7.9173	53	1814	0	9	17	35.7	153.3	0	13	3.33077	6.54258	0.41773	4.9959	5	2	1	104	70.5	105
20707	0	37	0	14.4517	29.5286	6.9603	56	367	0	29	21	37.6	161.3	0	20	2.24982	4.75824	0.32741	4.9959	5.4	1	1	114.5	64.5	0
7124	0	44	0	15.9635	29.6139	9.0159	50.8	4340	0	14	12	39.7	157.7	0	9	2.19293	5.76678	0.64353	4.60733	5.2	1	1	92.5	59	12
177	0	63	0	15.2365	24.6921	8.0411	53.9	1836	0	15	20	33.6	148.5	0	8	1.23094	3.879	0.92578	4.77386	5.2	1	1	107.5	66	0
13350	0	50	0	14.3576	27.1962	7.0958	58.5	1820	0	12	24	35.3	156.8	0	13	1.83347	5.12028	0.64353	4.71835	6.1	1	1	98.5	60.5	0
2894	0	56	0	15.2978	28.1986	8.6764	55.5	2089	0	14	24	37.9	157.4	0	10	1.83865	4.68066	0.30483	4.94039	5.758	1	1	107.5	67	1
9580	0	40	0	14.8992	25.5269	6.8525	57	4043	0	9	10	33.3	149.5	0	10	1.41713	5.0427	1.06126	4.9959	4.8	1	3	98	64	1
13844	0	30	0	14.889	28.5926	7.046	57.5	1426	0	16	18	36.7	157	1	15	1.15077	4.21518	0.63224	4.32978	5.4	1	1	94	58	0
2944	0	56	0	16.0167	27.0865	9.1564	53.5	309	0	17	17	37.2	152.4	0	25	2.30413	5.8185	0.50805	4.94039	5.2	2	1	92.5	61	87.5
3001	0	41	0	15.4864	31.3127	9.0257	56	1460	0	22	15	41.5	163.7	0	11	2.42567	5.61162	0.81288	4.88488	4.9	1	1	86	49	0
7444	0	42	0	16.0557	30.4342	9.4586	54.2	380	0	14	11	41	159.8	0	9	1.65504	4.73238	0.4516	4.66284	5.1	1	3	91	56.5	12
7741	0	20	0	16.1435	27.1308	7.5025	54	721	0	18	14	35.6	148.5	0	11	2.00156	4.08588	0.38386	4.71835	4.9	1	3	81.5	49	1
12214	0	30	0	16.3	26.7831	8.0722	53.5	1162	0	22	24	35.8	148.2	0	12	1.61108	4.5255	0.16935	4.9959	4.8	1	1	107	62	1
16533	0	55	0	15.3372	27.2868	8.5279	57	1759	0	13	24	36.8	154.9	0	23	2.30154	7.18908	0.38386	5.60651	5.5	1	1	122	77.5	2.8
14340	0	38	0	14.4115	31.1796	7.6306	61	2274	0	15	21	40	166.6	0	13	2.3636	5.32716	0.59837	4.66284	5.4	1	1	102	68.5	1
9555	0	40	0	15.4306	28.4014	8.1621	57	2548	0	14	15	37.6	156.1	0	9	1.94209	5.61162	0.93707	5.49549	5	1	1	105	71	0
664	0	53	0	15.7618	28.6796	9.2839	56.4	1705	0	20	26	39	157.3	0	14	1.70417	5.09442	0.7903	4.9959	5.2	1	1	125	68	0
4190	0	37	0	16.3175	27.8973	8.8104	54.6	1092	0	14	17	37.7	152	1	11	1.99381	4.99098	0.80159	5.10692	5.1	1	1	87.5	55.5	0
19887	0	60	0	15.6706	27.3982	9.2209	57	323	0	22	26	37.6	154.9	1	36	2.35326	5.4306	0.59837	5.66202	5.9	2	1	111.5	71.5	90
18579	0	29	0	16.3176	29.0981	8.7544	55	1106	0	16	18	38.9	154.4	0	14	2.1981	6.82704	1.34351	5.05141	5.2	1	1	118.5	80.5	0
2110	0	34	0	16.6611	28.6485	9.2338	54	1840	0	18	22	38.9	152.8	1	12	1.36282	4.88754	0.54192	4.71835	5	1	1	83	53.5	0
20555	0	35	0	15.2689	27.7346	7.6514	59	334	0	8	13	36.4	154.4	0	18	1.88778	4.1376	0.3387	4.66284	5.2	2	1	115.5	73.5	90
16953	0	38	0	15.3371	31.1475	8.7907	59	1086	0	16	21	41.1	163.7	0	12	1.78434	5.71506	0.20322	4.49631	5.5	1	1	84.5	54.5	1
11626	0	38	0	16.3876	29.9433	9.5766	55.3	287	0	14	20	40.6	157.4	0	12	1.70417	4.3962	0.29354	4.49631	5.452	1	1	124	70.5	22
17656	0	35	0	15.9031	29.6786	8.8388	57	1625	0	12	19	39.6	157.8	0	7	1.62918	6.23226	0.6774	5.27345	4.6	1	3	110.5	65	1
9632	0	33	0	16.4983	31.4555	9.9005	55	2828	0	11	11	42.5	160.5	0	9	1.11198	4.21518	0.72256	4.88488	5.4	1	1	102.5	61	0
17400	0	40	0	15.9438	28.9934	8.9564	57	1381	0	18	21	39	156.4	0	11	1.49988	4.57722	0.3387	4.60733	5.1	1	1	115	57	1
7541	0	33	0	15.6703	27.4038	7.9066	58.1	4454	0	13	16	36.3	152.2	0	9	1.73521	3.59454	0.4516	5.21794	5.1	1	3	88	54	17.5
4665	0	47	0	15.8823	28.608	9.1589	57.4	4542	0	21	17	38.8	156.3	0	15	1.93691	4.6548	0.41773	4.94039	4.9	1	1	97.5	64	1
20321	0	25	0	16.0157	32.1279	9.1829	57	329	0	11	13	42.5	162.9	0	16	1.60332	4.03416	0.27096	5.32896	5.5	1	1	99	58.5	1
16936	0	38	0	16.0195	27.8645	8.636	57	796	0	13	20	37.5	153	0	7	2.37912	5.76678	0.1129	5.21794	4.9	1	1	94.5	62.5	0
14129	0	37	0	15.4874	31.1887	8.9513	59	368	0	17	20	41.3	163.3	0	12	1.1637	4.1376	0.41773	4.55182	5	1	1	92	63	0
3821	0	51	0	15.5416	28.6325	9.025	58.8	1294	0	15	17	38.7	157.8	0	10	1.51022	4.37034	0.21451	4.55182	5.656	1	1	98	62.5	0
11343	0	27	0	15.3638	29.5548	7.8503	59.5	3680	0	11	15	38.5	158.3	0	7	1.62401	3.41352	0.27096	4.4408	4.432	1	1	96.5	62.5	0
20255	0	61	0	16.6327	28.0996	10.5133	55	733	0	20	23	39.6	154.3	0	18	2.53428	5.9478	0.63224	5.551	5.5	1	1	111.5	72.5	0
17135	0	28	0	15.3862	29.7237	7.9748	59.5	714	0	16	17	38.8	158.8	0	12	1.49988	4.03416	0.48547	3.94121	4.8	1	1	96	60.5	0
6149	0	58	0	16.4444	26.3866	9.6952	55.8	1094	0	17	21	37	150	0	23	1.40161	4.83582	0.74514	5.05141	5.4	1	1	95.5	63	0
2722	0	29	0	16.5343	27.9091	8.6998	55.5	4074	0	11	16	37.6	150.8	1	8	1.66538	4.75824	0.64353	5.21794	5	1	1	99	60	1
20502	0	34	0	15.5901	26.7779	7.7579	59	406	0	17	19	35.5	150.9	0	11	2.22396	4.34448	0.31612	5.27345	5.1	1	1	115.5	60.5	0
9099	0	22	0	15.9435	30.114	8.3808	57.8	1079	0	7	14	39.6	157.6	0	5	1.52833	3.46524	0.4516	4.21876	4.8	1	1	91.5	59	1
7852	0	42	0	17.0985	26.6996	9.5795	54	368	0	10	13	37.2	147.5	0	9	1.34213	4.7841	0.5645	5.05141	4.8	1	1	99	62	0
16716	0	58	0	15.5499	27.4803	9.1295	59.5	1826	0	15	25	37.6	155.5	0	17	2.09466	5.09442	0.47418	5.27345	5.4	1	1	85	53	0
1149	0	45	0	15.4214	26.9263	8.201	60	2604	0	15	16	36.1	153	0	10	1.6447	4.18932	0.27096	4.49631	5	1	1	95	64.5	0
10167	0	26	0	16.2337	28.977	8.5762	57	357	0	13	16	38.6	154.2	0	8	1.60332	5.172	0.3387	4.94039	4.9	1	2	106	69.5	1
10491	0	35	0	15.9029	29.6896	8.926	58.5	2894	0	14	14	39.7	158	0	8	1.15077	3.7497	0.30483	5.43998	5.2	1	1	86.5	55	0
8962	0	50	0	16.0547	30.0343	9.975	58	2134	0	16	20	41.1	160	0	7	1.73262	5.76678	0.65482	5.05141	5.6	1	1	103	67	0
5203	0	41	0	15.9262	31.0794	9.6782	58.5	3983	0	8	9	41.9	162.2	0	10	1.58005	5.12028	0.40644	4.4408	5.6	1	1	128	82	1
7180	0	53	0	16.6973	29.3598	10.5969	55.8	4185	0	13	16	41	156.7	0	10	2.12828	5.09442	0.53063	4.05223	5.4	1	1	99.5	65	0
8611	0	40	0	16.368	32.6054	10.5987	57	4402	0	14	18	44.4	164.7	0	9	1.96795	4.16346	0.44031	4.32978	5.1	1	1	89.5	56.5	0
20485	0	36	0	16.0872	28.5987	8.8697	58	339	0	12	18	38.5	154.7	0	11	1.99122	3.77556	0.24838	5.10692	5.2	1	1	116.5	74	1
15916	0	34	0	15.5587	31.7168	9.1003	60	446	0	11	15	42	164.3	0	11	1.9395	4.55136	0.40644	4.82937	5.1	1	1	107	60.5	12
20550	0	36	0	15.0599	31.9795	8.7118	62	356	0	7	17	41.9	166.8	0	17	2.22396	4.83582	0.2258	5.32896	5.3	1	1	121	67	12
9927	0	38	0	15.5858	29.8812	8.8178	60	1135	0	22	23	39.8	159.8	0	16	1.9033	5.0427	0.53063	4.9959	5.1	1	1	138.5	90	1
12529	0	34	0	15.5958	28.7351	8.3133	60	3298	0	13	17	38.1	156.3	0	10	1.53091	4.57722	0.25967	4.4408	5	1	1	90.5	61.5	1
8631	0	46	0	16.0095	26.8085	8.8392	58.5	4341	0	16	21	36.6	151.2	1	8	1.85933	4.86168	0.50805	4.60733	4.7	1	1	89	60	1
17298	0	43	0	15.6125	28.139	8.6386	60	1546	0	38	40	37.8	155.6	0	17	3.4911	7.03392	0.3387	4.94039	5.4	1	1	86.5	57.5	1
2355	0	41	0	16.7467	28.3661	9.7308	56	4378	0	22	18	39.1	152.8	1	9	1.9757	5.4306	0.73385	4.77386	5.7	1	1	116	73	0
9109	0	23	0	16.5997	27.738	8.4771	56.6	1456	0	10	13	37.2	149.7	0	5	1.28007	6.49086	0.48547	4.55182	4.9	1	1	98.5	61	1
19853	0	36	0	15.933	30.7999	9.368	59	644	0	11	17	41.3	161	0	13	2.40498	4.73238	0.36128	4.77386	5	1	1	99.5	63	1
7777	0	28	0	16.3824	28.1433	8.6499	57.5	1051	0	11	21	37.8	151.9	0	6	1.74814	4.42206	0.72256	3.94121	4.4	1	2	96.5	63	1
8284	0	33	0	16.495	29.8126	9.5123	57.2	2904	0	11	8	40.4	156.5	0	6	1.82054	3.879	0.44031	5.43998	5.1	1	1	115	75.5	0
19698	0	40	0	16.1459	27.6104	8.9034	58.5	365	0	15	19	37.5	152.4	1	11	2.24982	4.47378	0.29354	5.27345	5.3	1	1	106	60.5	1
13370	0	37	0	16.2127	28.5021	9.0733	58.5	524	0	10	13	38.6	154.3	0	12	1.67056	4.62894	0.3387	4.49631	4.9	1	1	94.5	59.5	1
6007	0	56	0	15.8244	25.8233	8.9652	60	1098	0	18	21	35.7	150.2	1	42	2.65841	5.0427	0.86933	4.66284	5.6	2	1	128.5	80.5	110
13894	0	30	0	16.2394	30.4744	9.3137	58.5	2923	0	19	22	40.9	158.7	0	18	1.45592	3.77556	0.44031	4.60733	4.5	1	1	98.5	59.5	1
14605	0	40	0	15.7029	29.2926	8.9352	60.5	2187	0	16	17	39.3	158.2	0	22	1.83089	4.5255	0.31612	5.38447	5.2	1	1	109	69	1
4016	0	37	0	16.3826	27.9218	9.0833	58	4013	0	10	12	38	152.3	0	12	1.26455	3.2325	0.36128	4.38529	5.4	1	1	95	59	1
7368	0	52	0	16.9862	27.959	10.4643	56	3255	0	20	21	39.4	152.3	1	13	1.84899	5.19786	0.41773	5.32896	5.5	1	1	121	75	0
15652	0	55	0	15.3557	30.4124	9.6608	62	2227	0	19	23	41.2	163.8	0	18	2.65582	6.90462	0.6774	5.60651	5.7	1	2	156	87.5	10.9667
1583	0	37	0	16.7089	27.9123	9.4014	57	1189	0	11	16	38.3	151.4	0	9	1.75848	6.05124	0.73385	4.77386	5.2	1	1	118.5	73.5	0
14032	0	44	0	15.6396	30.7564	9.5067	61	2946	0	11	16	41.4	162.7	0	11	1.82572	4.96512	0.4516	5.05141	5.1	1	1	125	70	0
9103	0	23	0	16.7968	28.468	8.9194	56.8	385	0	14	16	38.4	151.2	0	10	1.64987	4.44792	0.34999	4.55182	4.8	1	2	114	68.5	1
3718	0	39	0	17.7375	31.2896	11.6057	53.8	2184	0	8	14	44	157.5	1	9	2.45153	6.28398	0.46289	4.38529	5.1	1	1	97	61	0
4223	0	31	0	16.5982	28.3688	9.1203	57.5	2932	0	18	18	38.5	152.3	1	10	1.53091	4.37034	0.57579	4.77386	4.9	1	3	97	61	1
1056	0	44	0	17.1078	28.6965	10.3953	55.8	2192	0	29	37	40.1	153.1	0	48	1.55419	4.83582	0.41773	4.88488	4.8	1	1	94	58	0
1636	0	48	0	15.9396	29.6849	9.7344	60	702	0	18	18	40.5	159.4	1	20	1.29817	4.73238	0.50805	3.94121	5	1	1	101	63.5	0
8146	0	40	0	17.0934	27.2956	9.7551	56	4699	0	11	13	38	149.1	0	14	1.24128	4.31862	0.80159	4.9959	5.1	1	1	108.5	68.5	0
6830	0	59	0	15.6931	27.3976	9.4182	61	2687	0	18	27	37.8	155.2	0	48	2.99717	5.99952	0.60966	5.77304	5.4	1	1	104.5	67	22
8299	0	54	0	17.0143	29.2468	11.022	56.3	1461	0	17	16	41.3	155.8	0	12	1.79986	6.43914	0.62095	4.4408	5.2	1	3	132	79	0
19808	0	36	0	15.9819	33.4388	10.3158	60	763	0	14	16	45	167.8	0	13	1.99122	5.12028	0.97094	5.21794	5.2	1	1	116.5	70.5	0
7259	0	54	0	17.1931	29.044	11.138	55.8	4324	0	18	21	41.2	154.8	1	15	1.699	6.2064	0.60966	3.77468	5.1	1	1	77	46	0
9695	0	32	0	16.5625	29.5349	9.5026	58	378	0	10	16	40.1	155.6	0	11	1.40161	3.69798	0.34999	5.10692	4.7	1	1	105	66	0
18991	0	31	0	15.7571	31.0008	9.0507	61	973	0	8	9	41.2	161.7	0	10	1.57746	3.69798	0.48547	4.94039	4.9	1	1	92.5	56.5	0
5555	0	53	0	16.4451	27.9	10.0118	58.5	4372	0	18	17	38.9	153.8	1	12	1.63177	4.47378	0.5645	4.94039	4.4	1	1	114	68	0
10166	0	23	0	16.4516	30.2594	9.1409	58.5	2940	0	14	28	40.5	156.9	0	18	1.16111	3.879	0.81288	4.66284	5.4	1	1	97	63.5	0
3637	0	56	0	16.3188	29.5155	10.5237	59	2188	0	8	15	41.1	158.7	0	8	1.86709	5.92194	0.44031	5.38447	4.9	1	1	87	52.5	2.8
8261	0	55	0	15.9202	29.3335	10.0023	60.5	4582	0	13	14	40.4	159.3	0	8	2.43084	5.8185	0.49676	5.16243	5.4	1	1	99.5	62	1
11407	0	46	0	16.7609	31.3356	11.0341	57.5	2273	0	15	19	43.5	161.1	0	12	1.39644	4.75824	0.64353	4.27427	5.35	1	1	90	53	0
8106	0	45	0	16.6191	31.4078	10.8546	58	820	0	14	15	43.4	161.6	0	7	1.33438	4.18932	1.0161	4.94039	4.4	1	1	88	57.5	12
7356	0	50	0	16.2926	30.8734	10.6045	59.2	4067	0	18	23	42.6	161.7	0	27	1.74814	4.31862	0.51934	4.66284	4.6	2	1	112	69.5	126
5843	0	34	0	18.2099	31.8462	12.0352	53	4501	0	11	15	45	157.2	1	6	1.44816	3.56868	0.32741	4.88488	5	1	1	93	46.5	0
9784	0	45	0	16.2102	27.3878	9.2377	59.6	4077	0	11	14	37.6	152.3	1	11	1.34472	4.62894	0.4516	5.10692	5.7	1	1	92	58.5	0
5191	0	41	0	16.4777	31.003	10.3714	58.7	4373	0	20	21	42.5	160.6	0	72	1.95243	5.06856	0.53063	4.77386	4.5	2	1	100.5	65.5	126
19247	0	46	0	16.9726	28.754	10.4319	57	365	0	9	9	40.2	153.9	0	12	2.74116	5.27544	0.41773	4.60733	5.3	1	1	109.5	59.5	0
3674	0	47	0	16.1289	28.0465	9.4485	60	3206	0	18	19	38.5	154.5	0	16	1.39385	4.49964	0.37257	4.71835	5	1	1	99.5	65	0
10870	0	37	0	16.8432	29.9315	10.1974	57.5	3696	0	15	15	41.2	156.4	0	17	1.60073	4.93926	0.55321	4.49631	5.044	1	1	120	67.5	0
2297	0	40	0	17.738	30.8573	11.556	54.6	4390	0	9	12	43.5	156.6	0	8	2.37395	5.19786	0.32741	4.71835	5.7	1	1	84.5	50.5	0
11734	0	35	0	16.4256	28.1461	9.1487	59	331	0	18	25	38.3	152.7	0	21	1.68866	5.35302	0.31612	4.9959	5.2	1	1	96	64.5	1
11321	0	24	0	16.5117	28.5848	8.7897	58.8	2170	0	15	19	38.4	152.5	0	8	2.05846	4.0083	0.44031	4.27427	4.942	1	2	93.5	60	1
19177	0	46	0	16.4557	31.4746	10.7804	59	593	0	11	11	43.4	162.4	0	10	2.0688	5.40474	0.46289	5.10692	5.3	2	1	114	73.5	84
12224	0	35	0	16.1979	31.2905	9.8616	60	360	0	15	18	42.3	161.6	1	7	1.23611	4.68066	0.30483	4.66284	5.2	1	1	99.5	59.5	0
5385	0	48	0	16.4249	27.857	9.7541	59.2	3989	0	11	11	38.6	153.3	0	12	1.54643	4.7841	0.44031	4.66284	5.1	1	1	91.5	59.5	0
1800	0	58	0	15.9426	28.7989	10.0612	61	689	0	12	14	39.9	158.2	0	11	1.6447	4.99098	0.51934	5.43998	5.7	1	1	114	71	27.3
20360	0	36	0	15.9566	30.3933	9.3911	61	378	0	12	17	40.9	160.1	0	10	1.44816	3.95658	0.60966	5.05141	5.2	1	1	111.5	66	0
10206	0	43	0	16.5082	28.3637	9.7259	59	4008	0	10	14	39.1	153.9	0	12	1.26973	4.60308	0.53063	4.82937	5	1	1	99.5	63	0
5369	0	25	0	16.9396	32.2137	10.4158	57.5	1799	0	21	18	43.8	160.8	0	9	2.02742	4.57722	0.3387	4.94039	5.044	1	3	108	47	1
13990	0	37	0	15.982	28.2217	8.8584	61	2911	0	23	27	38.1	154.4	0	13	1.36024	4.08588	0.66611	4.94039	5.5	1	1	89.5	59.5	0
15720	0	31	0	16.3976	32.0184	10.1065	59.5	2373	0	20	19	43.3	162.5	0	23	1.9395	4.24104	0.29354	5.16243	5.4	1	1	88.5	47	1
830	0	59	0	17.1191	27.6069	10.9359	57	815	0	14	12	39.5	151.9	0	27	1.5516	5.71506	1.02739	5.551	5	1	1	112	72	0
5882	0	38	0	16.83	29.5876	10.1557	58	3605	0	13	10	40.8	155.7	0	9	1.18956	4.16346	0.72256	5.10692	4.8	1	1	113	70	0
8415	0	35	0	16.2798	32.4624	10.3414	60	1830	0	24	31	44	164.4	0	27	1.88778	4.44792	0.54192	4.82937	4.8	1	1	97	67.5	21.1
7948	0	42	0	16.0166	30.1035	9.6968	61	800	0	12	12	40.9	159.8	0	9	1.2568	4.93926	0.74514	5.16243	5	1	1	73	49	1
18679	0	34	0	16.2874	30.8776	9.7942	60	1094	0	8	12	41.8	160.2	0	10	2.17224	4.31862	0.27096	5.10692	5.5	1	1	90.5	49.5	4.24667
18173	0	23	0	16.5666	32.562	10.0416	59	1498	0	6	12	43.8	162.6	1	14	1.88778	3.4911	0.59837	4.88488	4.9	1	3	105.5	60	12
3486	0	35	0	16.309	29.6306	9.496	60	3275	0	31	35	40.2	157	0	33	1.8464	3.51696	0.28225	5.05141	5.2	1	1	87.5	57.5	1
4566	0	49	0	16.0447	30.5483	10.2356	61	344	0	13	14	41.9	161.6	0	10	1.3292	4.06002	0.49676	4.49631	5.5	1	1	103	61	0
10952	0	48	0	16.7887	29.1464	10.5179	58.3	2650	0	18	23	40.7	155.7	0	26	1.33955	4.2669	0.44031	4.4408	5.35	1	1	101	67	0
4805	0	38	0	16.4689	27.5174	9.2063	59.5	4348	0	10	11	37.7	151.3	0	7	1.70676	4.06002	0.27096	4.49631	5	1	1	103	65	1
4955	0	44	0	15.9736	27.1722	8.9554	61.5	728	0	12	13	37.1	152.4	1	12	2.06104	5.61162	0.82417	4.21876	5	1	1	90	53	0
20817	0	45	0	16.3759	30.0722	10.24	60	381	0	8	12	41.4	159	0	12	1.70676	4.31862	0.37257	4.10774	4.9	1	1	113.5	71	0
8818	0	31	0	17.2384	31.7408	10.9184	57	729	0	6	12	43.8	159.4	0	12	1.60332	4.08588	0.66611	5.10692	5.4	1	1	97.5	61	0
2025	0	40	0	16.9537	29.6245	10.4207	58	4355	0	16	13	41.1	155.7	0	6	2.11276	4.42206	0.59837	4.94039	5.6	1	1	97.5	65	0
9176	0	39	0	17.1014	30.8011	10.8972	57.5	1868	0	10	13	42.8	158.2	1	8	1.75331	4.99098	0.40644	4.94039	4.6	1	1	100	66.5	2.8
13151	0	40	0	16.3393	28.2759	9.4117	60.2	2927	0	12	18	38.7	153.9	0	22	1.9033	5.19786	0.77901	5.10692	5.1	1	3	105.5	61.5	60
173	0	35	0	16.4002	31.1045	10.0606	60	743	0	11	15	42.3	160.6	0	14	1.79986	5.63748	0.28225	4.77386	5.4	1	1	102	63.5	1
10981	0	40	0	15.6197	30.9205	9.432	63	673	0	17	21	41.5	163	0	8	1.36541	3.93072	0.46289	5.82855	5.35	1	1	122	76.5	1
9818	0	41	0	16.3484	29.5018	9.833	60.2	4005	0	17	19	40.4	157.2	0	11	1.8283	5.09442	0.40644	4.66284	5	1	1	100	67.5	0
10110	0	23	0	16.2685	33.7208	10.1245	60.5	1883	0	17	18	45.1	166.5	1	10	1.49729	4.1376	0.41773	4.66284	4.7	1	3	88	57	12.6
19275	0	41	0	15.8756	30.3807	9.6029	62	1093	0	11	18	41.1	160.9	0	18	2.37912	4.06002	0.3387	5.49549	5.2	2	1	132.5	82	84
2169	0	51	0	17.389	30.4846	11.7386	56.7	2391	0	25	21	43.3	157.8	1	10	1.92916	4.7841	1.03868	5.10692	4.7	1	1	103	65	60
9464	0	25	0	17.0065	29.8703	9.7607	58	4025	0	11	13	40.7	154.7	0	9	1.26455	4.42206	0.34999	5.21794	4.7	1	2	97	66.5	1
14174	0	25	0	16.5782	30.0268	9.3863	59.5	1701	0	13	12	40.5	156.3	0	13	1.48954	3.98244	0.34999	4.82937	5.1	1	1	92.5	61.5	0
10694	0	48	0	16.7758	28.766	10.414	58.8	2474	0	21	21	40.2	154.8	0	8	2.22913	5.32716	0.51934	4.88488	5.044	1	1	104.5	55	0
3396	0	40	0	16.5816	34.0309	11.516	59.5	4394	0	11	13	46.8	168	1	8	1.56453	4.57722	0.58708	5.32896	5.2	1	1	97.5	61	12
18400	0	35	0	16.7283	31.5108	10.5457	59	1454	0	15	22	43.2	160.7	0	13	2.99976	6.18054	0.74514	4.21876	5.1	1	1	126	74	1
4916	0	63	0	17.9465	28.1891	12.1497	55	739	0	10	18	41.3	151.7	1	8	2.46963	5.89608	0.5645	4.94039	4.9	1	1	142.5	95	0
5499	0	54	0	17.5636	28.5027	11.4104	56.2	355	0	9	18	40.9	152.6	0	8	1.58522	5.40474	0.49676	4.55182	5.2	1	1	89.5	55	1
10921	0	35	0	16.4532	30.6143	9.9732	60	2916	0	8	10	41.7	159.2	1	10	1.12232	3.82728	0.65482	4.77386	4.84	1	1	89	56.5	1
12049	0	37	0	16.7657	31.9853	10.8526	58.9	3262	0	32	25	44	162	0	13	1.74814	4.08588	0.2258	4.88488	5.2	1	1	123	76.5	0
9696	0	37	0	16.7401	31.6407	10.7112	59	1098	0	11	12	43.5	161.2	0	12	1.27748	3.15492	0.16935	4.60733	4.6	1	1	113.5	68	0
1770	0	58	0	15.3128	25.5452	8.6404	64.5	2729	0	13	21	35.1	151.4	0	15	1.80244	7.03392	0.36128	4.55182	5.2	1	1	110.5	70.5	0
9931	0	38	0	16.6092	32.3527	10.8655	59.5	2490	0	19	19	44.4	163.5	0	16	1.39903	3.67212	0.2258	4.88488	4.8	1	1	109	65	0
5366	0	30	0	17.5725	30.6621	10.8509	56.3	1127	0	7	14	42.6	155.7	1	6	1.46368	4.6548	0.41773	4.55182	5.1	1	1	97.5	64	0
13304	0	60	0	15.8808	29.0228	10.2255	62.3	2849	0	20	28	40.3	159.3	1	10	1.7171	5.19786	0.42902	5.05141	5.9	1	1	103.5	60.5	0
321	0	48	0	17.0721	29.5784	10.9741	58	3652	0	12	14	41.6	156.1	0	8	2.91959	6.5943	0.4516	5.16243	5.2	1	1	110.5	66.5	0
6136	0	37	0	16.8728	32.2598	11.0692	58.7	4465	0	14	16	44.5	162.4	0	15	1.04474	3.7497	0.72256	4.77386	5.2	1	1	75	46.5	0
8857	0	33	0	17.0833	28.1621	9.7469	58	4347	0	16	11	38.9	150.9	0	21	1.30593	4.62894	0.37257	4.77386	4.9	1	1	84	50.5	1
5790	0	31	0	15.9298	31.0838	9.3674	62.2	2193	0	17	20	41.6	161.6	0	9	1.34213	3.90486	0.38386	4.71835	4.9	1	1	81	53.5	1
13129	0	39	0	16.25	30.5258	9.961	61	724	0	16	17	41.6	160	0	9	1.50764	4.34448	0.37257	4.77386	5.1	1	1	119.5	71.5	1
10846	0	36	0	15.689	31.5975	9.526	63.2	3741	0	11	17	42.3	164.2	0	9	1.82572	4.3962	0.30483	4.71835	4.636	1	1	95.5	57	60
7198	0	38	0	16.4035	28.2097	9.3814	60.5	3653	0	14	16	38.6	153.4	0	10	2.37912	5.172	0.3387	4.94039	5.044	1	1	93	58.5	1
2137	0	34	0	17.2618	32.3015	11.3351	57.5	3652	0	13	15	44.8	161.1	0	8	1.46109	4.60308	0.5645	4.21876	5.4	1	1	95	51.5	0
16007	0	38	0	15.7624	29.1318	9.0017	63	586	0	13	20	39.2	157.7	0	12	2.1981	4.75824	0.27096	4.49631	5.1	1	1	83	55.5	0
7848	0	36	0	17.2795	29.674	10.5756	57.5	3648	0	12	18	41.3	154.6	0	5	1.79986	4.55136	0.72256	4.77386	5	1	1	102.5	61	0
14275	0	30	0	16.5649	29.3759	9.4662	60	2456	0	12	16	39.9	155.2	0	12	2.54204	5.50818	0.36128	4.21876	5.1	1	2	103.5	69.5	0
7242	0	38	0	16.494	33.5821	11.1802	60.3	3645	0	20	22	46	167	0	21	1.68607	4.88754	0.36128	4.88488	4.9	1	3	87	56	12
1168	0	37	0	15.7946	33.9667	10.4581	63	3024	0	12	18	45.7	170.1	0	9	1.14043	3.59454	0.68869	4.77386	5.044	1	1	97	60	0
2574	0	47	0	16.8929	30.9695	11.2181	59	467	0	15	31	43.3	160.1	1	13	2.33257	4.99098	0.30483	5.05141	5.8	1	1	111.5	74	12
15703	0	30	0	15.8337	32.9562	9.8107	63	2177	0	17	17	44	166.7	0	15	1.26714	3.31008	0.15806	5.16243	4.9	1	1	113	75	0
14493	0	45	0	16.356	28.7074	9.8626	61	1823	0	10	13	39.6	155.6	0	14	1.85675	4.70652	0.25967	4.66284	5.4	1	1	92.5	56.5	0
14514	0	64	0	16.3725	28.3253	10.7675	61	2812	0	23	35	40.1	156.5	0	33	1.40937	6.43914	1.02739	5.66202	6.1	1	1	121	72.5	0
19475	0	50	0	17.5443	29.0773	11.4088	57	767	0	13	19	41.5	153.8	0	13	2.50842	6.23226	0.28225	5.10692	5.5	1	1	126.5	79	0
20626	0	50	0	16.6765	35.9446	12.9275	60	397	0	14	16	50.2	173.5	0	15	2.56014	5.97366	0.44031	4.82937	5.5	1	1	101.5	59.5	0
6283	0	37	0	17.8046	30.1319	11.3113	56.2	1101	0	21	15	42.5	154.5	0	11	1.44299	4.31862	0.47418	4.71835	5	1	1	91.5	57	12
10823	0	39	0	17.0203	30.1587	10.6641	58.8	742	0	29	27	41.9	156.9	0	23	1.65245	5.5599	0.31612	4.9959	5.248	1	1	102.5	68	1
17201	0	36	0	16.4119	30.5695	10.0184	61	1825	0	15	23	41.7	159.4	0	15	2.17224	5.12028	0.48547	5.43998	4.9	1	1	108.5	76.5	11
8423	0	54	0	16.6924	30.0276	11.097	60	4404	0	19	17	42.2	159	0	20	1.75072	4.18932	0.77901	6.05059	5.1	2	1	127.5	77	76.95
20365	0	57	0	18.0675	30.1031	12.6547	55.5	304	0	15	21	43.8	155.7	0	15	2.50842	5.84436	0.66611	5.71753	5.4	1	1	110	68	4.24667
16099	0	40	0	16.5782	29.3988	10.0453	60.5	2157	0	19	21	40.5	156.3	0	16	1.57746	4.49964	0.60966	5.10692	5.1	1	1	116.5	58	0
15862	0	45	0	15.4317	30.3725	9.3988	65	1565	0	13	17	40.9	162.8	0	14	1.69642	4.93926	0.54192	3.77468	5.1	1	1	128	75	27.3
6328	0	43	0	17.2447	31.8635	11.6938	58.2	4377	0	13	19	44.7	161	0	11	1.75589	3.77556	0.64353	4.60733	4.9	1	1	106.5	67	36
683	0	52	0	15.6831	29.5232	9.7945	64	1978	0	14	24	40.4	160.5	0	13	1.86192	5.97366	0.71127	4.88488	5.4	1	1	90.5	56	12
11418	0	47	0	16.8993	30.8013	11.1933	59.4	651	0	22	19	43.1	159.7	0	10	1.58522	3.90486	0.46289	4.82937	4.942	1	1	91.5	58	0
19398	0	58	0	16.1915	27.7777	10.132	62	377	0	14	19	38.9	155	0	16	2.01708	6.69774	0.3387	5.60651	5.3	1	1	108.5	71	0
9681	0	40	0	17.1778	30.8712	11.1254	58.5	4066	0	15	17	43.1	158.4	0	18	1.84123	5.01684	0.42902	4.77386	4.8	1	1	107.5	69	0
12635	0	33	0	16.6182	28.3697	9.4178	60.5	1092	0	13	17	38.8	152.8	0	8	1.70417	3.82728	0.44031	5.21794	4.9	1	3	89	58	0
8237	0	31	0	16.6743	31.4402	10.3156	60.3	4343	0	14	13	42.9	160.4	0	10	2.17483	4.62894	0.44031	4.49631	5	1	1	92.5	59	1
8865	0	27	0	15.4692	31.1883	8.743	65	731	0	12	24	41.1	163	0	11	1.62918	5.5599	0.53063	4.60733	4.9	1	2	75.5	52.5	0
17744	0	39	0	16.508	32.3422	10.873	61	1426	0	6	10	44.4	164	0	12	1.65504	5.14614	0.44031	5.38447	5.6	1	1	123.5	75.5	1
7743	0	23	0	17.1664	31.3177	10.3537	58.7	1092	0	13	15	42.8	157.9	1	11	1.62659	4.47378	0.25967	4.4408	4.8	1	1	93	60.5	1
15160	0	24	0	15.8828	29.3937	8.5267	63.5	427	0	18	16	39	156.7	0	13	1.9214	5.61162	0.66611	4.49631	5.4	1	1	109.5	69.5	1
9683	0	49	0	16.0126	31.8213	10.7052	63	3977	0	6	12	43.7	165.2	0	9	1.30852	4.2669	0.83546	4.9959	5	1	1	98.5	61.5	0
2884	0	40	0	18.0343	27.0046	10.6783	56	1841	0	11	13	38.6	146.3	1	7	1.98346	4.21518	0.5645	5.32896	5.1	1	1	94.5	60	0
410	0	57	0	17.7329	31.1678	12.7363	57	421	0	20	18	45	159.3	0	10	2.04553	6.69774	0.47418	4.94039	5	1	1	113.5	76.5	0
2987	0	39	0	17.9716	32.9044	12.6264	56.3	3292	0	12	12	46.7	161.2	1	10	2.26275	5.50818	0.68869	4.66284	5	1	1	105	69	0
9321	0	33	0	16.5991	31.18	10.2852	61	4331	0	17	11	42.6	160.2	0	10	1.64987	4.47378	0.30483	4.77386	4.6	1	1	90.5	54	0
1668	0	38	0	17.3978	29.3219	10.7455	58.2	2590	0	13	15	41.1	153.7	0	6	2.01708	5.0427	0.42902	5.32896	5.5	1	1	102.5	69.5	0
7170	0	44	0	17.8386	26.963	10.7183	56.8	4450	0	36	65	38.6	147.1	1	8	2.3274	5.8185	0.46289	4.66284	5	1	1	85	57.5	0
11281	0	21	0	15.9637	29.8893	8.6105	63.5	1428	0	12	13	39.6	157.5	0	12	1.21801	3.59454	0.16935	4.77386	4.942	1	1	107	64	1
2013	0	38	0	17.3337	30.3091	11.0144	58.5	4412	0	8	12	42.4	156.4	0	8	1.75848	4.5255	0.50805	5.27345	4.9	2	3	91	54.5	84
20886	0	37	0	17.4915	28.6342	10.5646	58	357	0	13	13	40.2	151.6	0	8	2.48256	6.02538	0.38386	5.82855	5.4	1	1	126	83.5	0
13700	0	49	0	16.3729	32.3983	11.3136	62	693	0	15	18	44.9	165.6	0	15	1.41971	4.60308	0.46289	5.10692	5.5	1	1	91	59.5	1
19412	0	48	0	16.1228	29.2375	10.0031	63	669	0	11	10	40.3	158.1	0	9	2.0688	5.97366	0.20322	4.60733	5.5	1	1	98.5	56	1
20018	0	30	0	16.3864	33.2717	10.5969	62	679	0	10	9	45.1	165.9	0	19	2.56014	5.01684	0.38386	5.21794	5.1	1	1	107.5	68	0
9747	0	35	0	17.0879	31.1731	10.906	59.5	3983	0	16	19	43.2	159	0	9	1.61366	4.47378	0.24838	5.05141	4.9	1	1	115.5	74.5	0
19795	0	60	0	16.6708	28.1454	10.8609	61	404	0	10	16	40	154.9	1	13	1.86192	5.40474	0.34999	4.38529	5.5	1	1	112.5	64.5	0
6447	0	39	0	17.2481	31.5507	11.4179	59	4037	0	13	19	44.1	159.9	0	18	2.11535	5.35302	0.21451	4.60733	4.8	1	1	98.5	58.5	1
6758	0	43	0	17.1085	34.2805	12.4705	59.5	4544	0	11	10	48	167.5	0	7	1.6628	4.47378	0.77901	5.27345	5.1	1	1	92.5	56	0
8700	0	41	0	17.8612	30.4711	11.7597	57	2131	0	12	16	43.3	155.7	1	11	2.44894	5.87022	0.5645	5.10692	5.5	1	1	104	71.5	1
19142	0	39	0	16.1782	29.9857	9.821	63	1118	0	15	17	40.9	159	0	8	1.70676	3.95658	0.27096	4.9959	5.9	1	1	106.5	62	1
20247	0	35	0	16.7174	33.7478	11.4116	61	317	0	7	14	46.4	166.6	0	13	2.1981	4.93926	0.37257	4.94039	5.3	1	1	94.5	58	0
8836	0	33	0	17.4593	32.4135	11.6219	58.5	3525	0	11	14	45.2	160.9	0	13	1.76107	3.82728	0.37257	4.71835	4.4	2	2	110	68.5	84
10796	0	36	0	16.4794	34.2479	11.3837	62	3275	0	14	19	46.9	168.7	0	6	1.37575	3.64626	0.40644	4.71835	5.452	1	1	93.5	64.5	0
10036	0	47	0	16.2189	29.6365	10.1888	63	3466	0	15	17	40.9	158.8	0	7	1.86709	4.7841	0.55321	4.77386	4.84	1	1	117	73	1
14162	0	44	0	16.6158	29.3891	10.3567	61.5	678	0	14	15	40.8	156.7	0	15	1.67573	5.61162	1.02739	5.10692	5.2	1	1	87.5	55	1
8255	0	35	0	17.3252	32.5011	11.6277	59	3977	0	17	22	45.3	161.7	0	6	1.55936	6.49086	1.21932	4.60733	4.6	1	1	117.5	67	1
16341	0	45	0	16.896	29.8122	10.8231	60.5	1875	0	16	25	41.7	157.1	0	12	1.83606	6.0771	0.37257	4.88488	5.1	1	1	94.5	61	0
18506	0	42	0	17.6329	28.8375	11.0573	58	318	0	14	12	40.9	152.3	0	12	1.44816	4.03416	0.66611	5.32896	5.5	1	1	119	68.5	1
874	0	44	0	17.8987	31.1016	12.2043	57.2	728	0	19	28	44.4	157.5	1	11	1.58263	4.93926	0.6774	4.32978	4.5	1	1	88.5	55	0
10607	0	38	0	17.4143	29.9384	11.0025	58.8	1827	0	19	21	42	155.3	1	15	1.65504	4.2669	0.19193	5.10692	4.8	1	1	126.5	81	1
16835	0	36	0	16.5173	30.358	10.1407	62	385	0	14	23	41.6	158.7	0	12	2.43084	4.88754	0.42902	4.94039	5	1	1	99.5	66.5	1
15649	0	51	0	16.8004	29.9331	11.0963	61	770	0	18	27	42.1	158.3	0	13	1.93691	6.02538	0.72256	4.94039	5.7	1	3	106	65.5	0
17214	0	39	0	16.5297	29.7125	10.1153	62	1805	0	17	22	40.9	157.3	0	12	1.96536	4.55136	0.36128	5.05141	5.5	1	1	115	65	0
8379	0	35	0	17.9813	30.5366	11.592	57	2772	0	8	12	43.2	155	0	7	2.00415	4.99098	0.49676	4.71835	5.2	1	1	97.5	61	1
5451	0	63	0	16.6702	28.9698	11.3014	61.5	3261	0	19	26	41.3	157.4	0	18	2.37395	6.62016	1.04997	5.05141	5.7	1	1	130.5	81	60
2685	0	56	0	17.6777	29.633	12.1336	58	4169	0	19	15	42.8	155.6	0	7	1.6447	5.63748	1.09513	5.27345	5.4	1	1	109.5	64.5	0
17822	0	51	0	16.5412	28.6405	10.4377	62	363	0	10	14	40.1	155.7	0	10	2.63772	5.19786	0.30483	5.27345	5.6	1	1	110.5	57.5	1
7421	0	43	0	17.3866	31.8499	11.9107	59	4462	0	16	16	44.9	160.7	0	13	1.5878	5.84436	0.75643	4.77386	5	1	1	105.5	65	1
6475	0	40	0	16.9304	28.7949	10.2833	60.6	4443	0	10	13	40.1	153.9	0	15	1.3292	4.7841	1.08384	4.88488	5	1	1	96.5	59	1
20670	0	39	0	15.3175	32.803	9.7561	67	361	0	13	11	43.8	169.1	0	13	1.57746	3.95658	0.29354	5.21794	5.3	1	1	117	78	0
16949	0	33	0	16.2909	29.3717	9.4625	63	1830	0	14	18	39.9	156.5	0	15	1.83606	5.58576	0.65482	5.32896	5.4	1	1	99.5	62	54.6
17697	0	41	0	17.1056	31.4089	11.3622	60	1485	0	12	12	43.9	160.2	0	11	2.01708	4.03416	1.20803	4.55182	5.2	1	1	111.5	58.5	0
7282	0	40	0	18.3323	31.3147	12.4915	56	4395	0	11	11	44.9	156.5	0	11	1.48436	3.879	0.51934	5.49549	5.7	1	1	127.5	83	12
7344	0	41	0	17.8243	30.6904	11.8298	57.6	722	0	23	16	43.6	156.4	0	10	2.0326	5.27544	0.64353	5.05141	4.9	1	1	104	64	0
6340	0	35	0	17.2607	30.5899	10.9181	59.5	1477	0	19	17	42.6	157.1	1	12	2.20327	4.2669	0.30483	4.82937	5.248	1	1	96.5	58.5	1
13236	0	40	0	16.5648	30.6747	10.5128	62	3087	0	5	16	42.3	159.8	0	11	1.9033	4.21518	0.25967	5.10692	4.9	1	1	117	72	1
14489	0	42	0	16.5693	30.4457	10.5524	62	2558	0	14	19	42.1	159.4	1	16	1.96019	3.98244	0.31612	4.4408	5.1	2	1	111.5	76	126
14067	0	49	0	16.3143	29.843	10.4763	63	457	0	7	14	41.4	159.3	0	11	2.39205	7.31838	0.55321	4.88488	5.6	1	1	94.5	58.5	0
15973	0	43	0	17.1308	33.0313	12.0724	60	805	0	12	15	46.3	164.4	0	14	1.6809	6.62016	0.59837	4.60733	5.5	1	1	106.5	72	0
5007	0	43	0	17.3087	30.6039	11.4074	59.4	4107	0	14	19	43.1	157.8	0	11	2.35843	5.6892	0.81288	4.49631	4.6	1	1	86	56	60
12642	0	21	0	16.9973	30.2208	9.7915	60.5	1960	0	14	16	41.1	155.5	0	11	1.23869	3.69798	0.39515	4.71835	5.1	1	1	81.5	52.5	1
13089	0	40	0	16.6519	28.7586	10.0138	61.8	2961	0	10	13	39.8	154.6	0	13	1.46109	4.08588	0.4516	4.77386	5.5	1	1	101.5	56	0
8670	0	46	0	16.8787	32.0933	11.6441	61	2128	0	12	14	44.9	163.1	0	11	1.58005	4.9134	0.97094	5.43998	5.1	1	1	87.5	57.5	0
7879	0	31	0	16.3467	30.8853	9.8841	63	287	0	11	10	41.9	160.1	0	7	1.88519	4.06002	0.38386	5.16243	5	1	1	107	70	0
19245	0	25	0	16.3569	30.6663	9.5109	63	1085	0	6	11	41.3	158.9	0	11	2.37912	5.4306	0.40644	4.88488	5.2	1	1	99	54	1
509	0	43	0	17.3192	30.8075	11.4953	59.5	4425	0	13	10	43.4	158.3	0	11	1.51281	5.09442	1.17416	5.66202	4.7	1	1	105	65	0
6291	0	37	0	17.3011	30.9803	11.2126	59.6	2914	0	21	17	43.3	158.2	0	10	1.1818	3.28422	0.18064	4.82937	5.1	1	1	80.5	55	0
17288	0	41	0	17.4781	31.778	11.8871	59	1771	0	15	16	44.8	160.1	0	10	1.9395	4.3962	0.20322	4.27427	5	1	1	90	61.5	0
2504	0	49	0	17.6288	29.1284	11.5558	58.5	1607	0	11	12	41.7	153.8	0	9	1.21283	5.87022	0.37257	4.60733	4.8	1	1	118	75	0
6084	0	45	0	17.6306	34.2718	13.1942	58.5	2921	0	8	10	48.7	166.2	0	10	1.74038	5.06856	0.63224	4.88488	4.8	1	1	119.5	71	1
14294	0	35	0	17.1954	28.868	10.3119	60	2916	0	16	19	40.2	152.9	0	13	1.61625	4.31862	0.3387	4.60733	5.1	1	1	90.5	58.5	0
6730	0	63	0	18.0403	28.4545	12.4732	57.2	1449	0	17	20	41.9	152.4	0	13	1.08095	4.96512	1.02739	4.94039	4.7	1	1	98.5	62	0
19116	0	40	0	16.9225	29.8161	10.6176	61	1110	0	11	12	41.5	156.6	1	13	2.30154	6.64602	0.48547	5.66202	5.5	2	1	115	81.5	90
10883	0	26	0	16.9815	31.0513	10.3264	60.8	728	0	11	15	42.5	158.2	0	14	1.9395	4.55136	0.41773	4.82937	4.738	1	1	110.5	73	1
9419	0	55	0	18.7826	30.7027	13.5453	55	413	0	17	20	45.3	155.3	0	14	1.92916	6.54258	0.41773	4.4408	5	2	1	104.5	65.5	84
14570	0	29	0	16.666	31.6716	10.372	62	2555	0	16	20	43.2	161	0	13	1.12232	3.7497	0.27096	4.88488	5	1	1	96.5	63	0
8933	0	32	0	17.6703	34.0424	12.4293	58.5	4050	0	9	13	47.7	164.3	0	6	1.53608	4.3962	0.69998	4.88488	5.2	1	1	92	58.5	0
1420	0	50	0	16.9718	27.3876	10.4552	61	3304	0	17	24	38.8	151.2	0	9	1.80761	5.45646	0.16935	5.27345	5.7	1	1	99.5	57.5	0
15659	0	34	0	16.3148	31.8793	10.3471	63.5	1035	0	16	17	43.4	163.1	0	15	1.89812	4.80996	0.29354	4.49631	4.9	1	2	98	57	18
10164	0	22	0	16.4456	31.9552	9.8677	63	350	0	19	18	43	161.7	0	10	0.744768	2.79288	0.41773	4.71835	5.2	1	1	88	55.5	5.6
7747	0	23	0	16.9448	31.5472	10.3071	61.2	693	0	18	14	43	159.3	0	8	1.20249	4.80996	1.11771	4.82937	4.6	1	3	87.5	53.5	54
6622	0	24	0	18.2324	33.108	12.2143	56.9	2885	0	21	19	46.5	159.7	0	10	2.04553	4.80996	0.37257	4.4408	5.4	1	1	94.5	60.5	0
14863	0	39	0	17.0087	33.5393	11.9377	61	2641	0	17	18	46.7	165.7	0	17	1.90071	5.19786	0.82417	5.05141	5	2	1	120	70	84
598	0	54	0	17.3524	29.6861	11.7687	59.8	1823	0	11	17	42.5	156.5	0	7	0.848208	5.4306	0.97094	5.16243	5.6	1	1	126	78	1
8007	0	41	0	17.1275	30.9301	11.2614	60.6	3987	0	16	15	43.3	159	0	11	1.5878	4.86168	0.23709	4.66284	5	1	1	89.5	59.5	12
9156	0	46	0	17.3035	30.971	11.7251	60	4332	0	23	27	43.8	159.1	0	12	1.5878	4.11174	0.40644	5.16243	4.9	1	1	100	67	0
20100	0	43	0	16.755	30.9002	10.9832	62	639	0	9	10	43	160.2	0	16	2.8446	5.172	0.30483	4.77386	5.2	1	1	105.5	66.5	1
16	0	53	0	16.95	32.3184	12.2134	61.3	4377	0	19	20	45.7	164.2	1	16	1.63435	5.01684	0.7903	4.55182	4.6	1	1	111	72	18
2809	0	38	0	17.9186	31.9249	12.244	58	4391	0	11	10	45.3	159	0	7	1.67831	5.5599	0.54192	4.9959	5.1	1	1	105	68.5	12
11958	0	35	0	17.4109	30.0922	10.9403	59.7	749	0	14	16	42.1	155.5	0	10	1.5335	4.86168	0.69998	4.21876	5	1	1	98.5	55	1
18086	0	32	0	17.6216	29.9209	10.9232	59	1456	0	13	8	41.9	154.2	0	12	2.0688	4.88754	0.38386	4.32978	5.1	1	1	106	67.5	0
11217	0	53	0	16.5041	28.1792	10.4179	63	367	0	17	21	39.6	154.9	0	15	1.91364	5.79264	0.38386	5.66202	5.3	1	1	93	54	2.8
12930	0	35	0	17.3306	30.8715	11.1257	60	3211	0	9	13	43.1	157.7	0	8	1.25938	3.54282	0.39515	4.71835	5.2	1	1	115.5	75.5	1
19703	0	48	0	16.7723	31.272	11.3976	62	729	0	18	14	43.8	161.6	0	12	3.07734	6.3357	0.64353	4.66284	5.6	1	1	108	60.5	1
13865	0	35	0	16.64	28.1871	9.6077	62.5	2967	0	14	20	38.8	152.7	0	19	1.61108	3.6204	0.2258	4.88488	5.4	1	1	92	50	0
7443	0	40	0	18.3436	30.5668	12.2705	56.7	331	0	30	21	43.9	154.7	0	12	1.10681	4.68066	0.82417	4.55182	5.1	1	1	96.5	60	0
7245	0	39	0	17.0522	30.3289	10.8855	61	2916	0	19	22	42.3	157.5	1	31	1.6809	5.27544	0.58708	5.60651	5.1	1	1	93	54	0
8499	0	42	0	17.7607	30.5887	11.8339	58.6	4400	0	19	18	43.5	156.5	0	10	2.18517	4.80996	0.69998	4.94039	4.4	1	1	92.5	57	0
930	0	48	0	17.2376	33.5763	12.7086	60.4	4391	0	13	21	47.5	166	0	7	1.79468	4.96512	0.54192	5.38447	5.6	1	1	103.5	69	0
7397	0	37	0	17.8904	33.3909	12.7154	58.2	439	0	14	16	47.3	162.6	0	9	2.42308	4.96512	0.59837	5.05141	4.8	1	1	92	59	0
18849	0	40	0	16.5281	28.4411	9.8412	63	399	0	23	17	39.3	154.2	0	16	2.48256	4.24104	0.31612	4.77386	5.2	1	1	85.5	56.5	22
20562	0	43	0	17.2115	27.9305	10.4923	60.5	371	0	8	17	39.4	151.3	0	13	2.43084	5.40474	0.21451	4.71835	5.3	2	1	106	61.5	126
15059	0	45	0	16.6688	30.9506	11.0288	62.5	1673	0	14	20	43.1	160.8	0	12	1.73003	4.37034	0.32741	4.60733	5	1	1	102.5	63	0
2822	0	34	0	17.5406	29.1637	10.7113	59.4	3387	0	10	15	40.9	152.7	0	9	1.45592	4.3962	0.23709	4.21876	5.4	1	1	102	65	1
15683	0	38	0	16.8083	30.756	10.7332	62	868	0	16	13	42.6	159.2	0	13	1.70676	4.73238	0.41773	4.88488	5.1	1	1	120.5	71.5	0
12696	0	33	0	16.8103	29.5537	10.0856	62	3274	0	10	14	40.7	155.6	0	10	1.29559	3.43938	0.16935	4.55182	4.8	1	1	91	54	0
9718	0	35	0	17.6666	35.5857	13.2224	59	4015	0	14	15	50.1	168.4	0	11	1.96795	4.75824	0.23709	4.32978	5	1	1	101.5	56	1
4696	0	45	0	17.0364	31.767	11.6876	61.2	2200	0	18	15	44.6	161.8	0	11	1.44816	5.76678	0.74514	5.16243	5.1	1	1	118	74	0
12996	0	35	0	16.3466	31.4313	10.3152	63.8	2423	0	14	22	42.9	162	0	10	1.2568	4.29276	0.51934	4.05223	4.8	1	1	90	52.5	1
11565	0	49	0	16.4254	26.9536	9.7935	63.5	3637	0	7	18	37.7	151.5	1	8	1.3292	5.22372	0.41773	4.77386	4.942	1	1	84	50	1
18693	0	35	0	17.6925	31.2592	11.6307	59	1184	0	9	11	44	157.7	0	15	2.22396	3.95658	0.77901	4.71835	5	1	2	104	60.5	1
3442	0	37	0	18.3149	31.3318	12.3714	57	2134	0	5	9	44.8	156.4	0	8	1.78693	4.88754	0.40644	4.77386	4.9	1	1	102.5	62.5	1
17446	0	45	0	17.1142	30.1146	11.2124	61	1787	0	18	24	42.4	157.4	0	11	2.01708	4.93926	0.31612	4.77386	4.8	1	1	114.5	72.5	40.95
8291	0	32	0	17.8501	28.8876	10.806	58.5	2134	0	19	15	40.7	151	0	14	2.11535	5.48232	0.9032	4.38529	4.7	1	1	90.5	56.5	0
8324	0	49	1	16.9531	30.7994	11.4954	61.6	392	0	15	13	43.4	160	0	14	2.30671	6.49086	1.19674	5.551	4.7	1	1	105	73.5	21.1
7632	0	31	0	16.3439	33.6981	10.85	63.9	4420	0	11	10	45.8	167.4	0	12	1.59815	4.88754	0.37257	4.55182	4.9	1	1	91	57	1
17645	0	29	0	16.8496	29.8235	10.0038	62	790	0	10	14	40.9	155.8	0	28	1.83606	4.1376	0.83546	4.55182	5.1	1	1	100.5	62.5	35
15384	0	51	0	17.1326	32.9597	12.5491	61	2529	0	15	19	46.7	165.1	0	17	1.03957	3.38766	0.16935	5.71753	5.7	1	1	125	81	1
14326	0	30	0	17.1335	34.9123	12.1069	61	1848	0	19	26	48.3	167.9	1	19	2.14121	5.89608	0.38386	4.49631	5.2	1	1	83.5	52.5	1
2318	0	40	0	17.8363	27.1171	10.6547	58.6	2225	0	22	22	38.7	147.3	0	25	1.75331	5.12028	0.3387	4.4408	4.8	1	1	89.5	58	22
6141	0	39	0	17.4214	33.5692	12.4176	60	4391	0	12	12	47.2	164.6	0	10	1.85416	4.49964	0.38386	4.49631	5	1	1	93	54.5	0
20376	0	35	0	16.8719	31.3271	10.8382	62	364	0	8	11	43.3	160.2	0	10	1.39644	3.64626	0.60966	4.9959	5	1	1	104.5	59	1
16900	0	33	0	16.6195	35.1174	11.7793	63	1876	0	9	18	48.2	170.3	0	10	1.39644	4.70652	0.42902	4.88488	5.2	1	1	107.5	68.5	0
17708	0	39	0	17.168	32.1814	11.6569	61	581	0	10	7	45	161.9	0	10	2.24982	4.29276	0.30483	4.82937	5.2	1	1	107	69.5	1
3376	0	45	0	17.6033	28.8256	11.2688	59.5	2571	0	28	26	41.1	152.8	1	15	1.84123	4.9134	0.73385	5.05141	5.2	1	1	100	60	0
1929	0	44	0	17.9391	32.5053	12.8416	58.4	4401	0	13	10	46.5	161	1	11	1.98863	4.37034	0.6774	4.55182	4.8	1	1	108.5	67	0
11865	0	38	0	16.8988	30.5306	10.7704	62	383	0	21	22	42.4	158.4	1	10	2.09725	5.32716	0.2258	3.8857	5	1	1	98	67	1
9705	0	31	0	16.5529	30.6864	10.0963	63.3	1263	0	11	15	41.9	159.1	0	7	1.80761	4.55136	0.65482	5.21794	4.7	1	3	107.5	66	1
17793	0	58	0	16.6388	28.6845	10.9954	63	383	0	55	51	40.7	156.4	0	17	1.1637	4.44792	1.33222	5.71753	5.4	1	1	114	64	0
2049	0	43	0	18.4249	31.368	12.8384	56.9	4403	0	9	9	45.3	156.8	0	8	1.90071	5.01684	0.49676	5.05141	5.1	2	1	90.5	56	126
16359	0	35	0	16.7766	29.9258	10.2969	62.5	1039	0	11	19	41.3	156.9	0	11	1.47402	4.34448	0.47418	5.16243	5	1	2	101	64.5	36
8135	0	47	0	18.1464	33.1538	13.4725	57.8	4561	0	9	14	47.8	162.3	0	10	2.12828	5.61162	0.74514	4.88488	4.8	1	1	92	60.5	0
6635	0	46	0	18.1578	31.2845	12.7198	57.8	1869	0	9	12	45.1	157.6	0	6	1.91105	5.8185	0.5645	4.9959	4.8	1	3	96.5	58	1
9107	0	27	0	16.8203	31.8856	10.5516	62.4	1127	0	7	12	43.6	161	0	8	1.53091	4.31862	0.4516	4.60733	4.6	1	2	96.5	59	0
10743	0	35	0	16.7936	30.0582	10.3592	62.5	3630	0	10	13	41.5	157.2	0	11	1.73779	4.42206	0.36128	4.9959	4.432	1	1	109	74.5	1
9523	0	35	0	18.4202	31.4678	12.4313	57	3637	0	8	9	45	156.3	0	12	1.30852	4.5255	0.5645	5.43998	5.1	1	3	107	60	0
1206	0	48	0	17.4517	31.5475	12.2282	60.2	4319	0	10	14	44.9	160.4	0	10	1.91105	4.08588	1.10642	4.94039	4.4	2	1	103	62	126
15185	0	31	0	17.3686	33.7645	12.0095	60.5	2368	0	13	18	47	164.5	0	12	2.04294	5.3013	0.66611	5.27345	5.1	1	1	108.5	70	1
2547	0	37	0	18.152	31.4233	12.2717	57.9	4534	0	8	12	44.8	157.1	0	11	1.56194	3.67212	0.30483	4.55182	5.2	1	1	84.5	53	0
18688	0	33	0	16.9641	31.6141	10.9405	62	968	0	11	9	43.7	160.5	0	14	1.39644	5.09442	0.94836	5.49549	5.9	1	1	95	55	0
17490	0	35	0	16.8368	33.9306	11.7229	62.5	1792	0	12	19	46.9	166.9	0	8	2.14638	5.89608	0.85804	4.60733	5.2	1	1	106.5	62.5	0
7571	0	30	0	17.6878	31.5082	11.4689	59.5	4607	0	16	12	44.1	157.9	0	14	1.80503	4.11174	0.32741	4.60733	4.6	1	1	112	70	0
14353	0	45	0	18.1478	30.2568	12.29	58	2557	0	8	15	43.6	155	0	13	1.86451	5.09442	0.55321	4.94039	5	1	1	105.5	62	0
12463	0	39	0	17.5662	32.9477	12.3687	60	3265	0	11	15	46.5	162.7	0	8	1.96536	4.0083	0.19193	4.55182	4.8	2	1	107	68	90
18606	0	35	0	16.6074	31.8633	10.7714	63.5	1113	0	22	17	43.8	162.4	0	17	2.17224	5.19786	0.28225	5.38447	5.3	1	3	102	57	0
20904	0	35	0	15.982	28.0847	8.9964	66	334	0	9	12	38.1	154.4	0	12	2.56014	6.49086	0.48547	5.05141	5.5	1	1	100	63	0
16802	0	50	0	16.8794	29.3988	11.0538	62.5	1826	0	16	20	41.5	156.8	0	13	2.04294	5.45646	0.40644	4.88488	5.6	1	1	117	73.5	1
10917	0	38	0	17.1571	29.819	10.8189	61.5	3683	0	12	13	41.7	155.9	0	17	1.51798	4.08588	0.80159	5.05141	5.044	1	1	92.5	59	0
8838	0	31	0	17.1578	30.6019	10.7002	61.5	4373	0	8	18	42.4	157.2	0	21	1.66538	4.70652	0.48547	4.88488	4.7	2	1	107	74.5	90
5815	0	51	0	18.3208	30.6845	12.9506	57.6	2148	0	24	8	44.7	156.2	1	12	2.04553	5.58576	0.40644	5.551	5.6	1	1	98.5	61	52.5
480	0	45	0	18.5184	28.5097	12.0197	57	4313	0	9	15	41.5	149.7	0	5	1.94209	5.0427	0.21451	4.82937	4.5	1	1	76.5	43.5	1
8570	0	40	0	17.028	26.7159	9.8534	62	3364	0	9	11	37.5	148.4	0	15	1.33696	4.47378	0.7903	4.9959	5.5	1	1	88.5	56.5	0
1558	0	42	0	16.8957	34.2441	12.3002	62.5	814	0	13	12	47.8	168.2	1	10	1.71969	5.5599	0.46289	5.05141	5.2	1	1	113.5	71.5	0
15329	0	51	0	17.1773	32.5421	12.485	61.5	2199	0	11	18	46.2	164	0	15	1.86192	5.24958	0.42902	4.71835	5.5	1	1	108	75.5	36
7825	0	48	0	17.2098	29.1696	11.2007	61.4	1477	0	24	24	41.4	155.1	0	7	1.9033	5.48232	0.31612	4.66284	4.8	1	1	113.5	71	0
5660	0	50	0	17.911	30.9226	12.5918	59	1792	0	12	13	44.6	157.8	0	18	1.83089	5.61162	0.71127	5.27345	5.7	1	1	108.5	69.5	0
7241	0	52	0	18.2216	30.7782	12.9508	58	2556	0	11	16	44.8	156.8	0	9	1.54384	5.6892	0.74514	5.05141	5	1	1	107	73.5	0
17605	0	45	0	16.514	31.3183	11.0403	64	377	0	6	21	43.5	162.3	0	17	1.31886	4.16346	1.28706	5.66202	6	1	2	125.5	80	0
17881	0	53	0	17.0549	28.4181	11.0821	62	1447	0	23	18	40.5	154.1	0	14	2.09466	4.37034	0.68869	5.43998	5.2	1	1	127.5	79.5	0
5981	0	41	0	18.5525	30.1396	12.4203	57	4388	0	13	9	43.6	153.3	0	14	1.58522	5.14614	0.40644	4.4408	4.8	1	3	100	65.5	0
18310	0	52	0	16.5251	31.7631	11.5791	64	312	0	16	18	44.5	164.1	0	30	2.30154	5.50818	0.54192	5.551	5.6	1	1	112	72.5	36
8352	0	36	0	17.6365	32.65	12.1795	60	4576	0	14	17	46	161.5	0	8	2.0507	4.49964	0.49676	5.27345	5.5	1	1	102	68.5	0
18602	0	47	0	16.2839	30.3066	10.5896	65	1102	0	29	19	42	160.6	0	35	1.86192	6.5943	0.77901	5.05141	5.1	2	1	99.5	65.5	88
12641	0	32	0	16.5691	32.8691	10.9204	63.9	3094	0	13	18	45	164.8	0	13	0.977508	3.80142	0.37257	5.05141	5.2	1	1	111	72.5	0
10070	0	46	0	16.4164	30.6144	10.7719	64.5	4094	0	27	34	42.5	160.9	0	18	2.39464	5.58576	0.40644	4.94039	5.2	2	1	119	73.5	122.5
15828	0	45	0	17.0786	31.6954	11.7626	62	2170	0	16	21	44.6	161.6	0	12	1.26714	4.34448	0.86933	4.94039	5.1	1	1	103	66	0
18676	0	46	0	16.2941	32.4607	11.243	65	717	0	8	10	44.9	166	0	12	1.91364	5.12028	0.77901	4.55182	5.1	1	1	92.5	56.5	1
12522	0	38	0	17.0029	31.4445	11.2197	62.3	3244	0	14	20	43.8	160.5	0	11	1.45075	5.79264	0.73385	5.05141	5.7	1	1	100.5	60	0
15405	0	44	0	18.2759	27.313	11.3612	58	2279	0	16	18	39.6	147.2	0	14	1.88778	5.76678	0.40644	4.94039	5.2	1	3	112.5	69	0
13414	0	32	0	16.309	29.5326	9.593	65	728	0	28	22	40.2	157	0	13	1.79986	4.55136	0.57579	5.05141	5.4	1	1	104.5	67	1
2773	0	44	0	16.6173	30.6875	10.9005	63.8	373	0	13	20	42.7	160.3	1	8	1.70417	5.09442	0.36128	4.49631	5.4	1	1	105	63	0
5349	0	58	0	17.5842	27.6419	11.6064	60.3	644	0	10	13	40.2	151.2	0	9	2.24465	5.87022	0.48547	5.38447	5.1	1	1	112.5	61.5	0
9229	0	44	0	17.8213	28.9806	11.5116	59.5	727	0	17	17	41.5	152.6	0	12	1.82054	5.22372	0.24838	3.99672	5	1	1	102.5	62.5	11
7776	0	34	0	17.4711	30.1834	11.0454	60.7	371	0	12	11	42.3	155.6	1	8	1.70417	4.31862	0.32741	4.94039	5	1	1	90.5	58.5	1
12442	0	32	0	17.6794	34.6016	12.7458	60	1453	0	9	14	48.6	165.8	0	10	1.24645	2.7153	0.1129	4.71835	4.8	1	1	98.5	59.5	1
2180	0	37	0	17.3373	32.4609	11.8688	61.2	4375	0	12	13	45.5	162	0	13	2.11535	5.71506	0.77901	5.21794	4.9	1	1	99.5	59.5	0
20719	0	39	0	17.6866	29.6246	11.3351	60	369	0	8	18	42	154.1	0	10	1.73262	4.93926	0.69998	5.21794	5.3	1	1	126.5	78	1
12856	0	32	0	18.1425	30.8178	11.8002	58.5	3195	0	11	18	43.7	155.2	0	9	1.49212	4.44792	0.55321	4.66284	4.7	1	1	89.5	56.5	1
12744	0	59	0	17.401	26.9097	11.2659	61	741	0	14	22	39.1	149.9	0	9	1.5335	4.88754	1.10642	4.88488	5.5	1	3	110	67.5	1
2564	0	57	0	16.5856	29.9071	11.3177	64	365	0	12	14	42.3	159.7	0	11	1.06285	3.41352	1.03868	4.71835	4.8	1	1	117	73	1
12560	0	41	0	17.5226	26.1955	10.2083	60.6	632	0	16	22	37.3	145.9	0	15	1.43782	4.42206	0.14677	4.94039	5.2	1	1	89	51.5	0
7784	0	27	0	17.9437	30.2813	11.1527	59.2	2577	0	12	17	42.5	153.9	0	6	1.52574	5.6892	0.73385	4.49631	4.6	1	1	98	62	1
19720	0	33	0	17.1461	29.0482	10.3205	62	734	0	11	14	40.4	153.5	0	16	1.78434	5.12028	0.63224	4.60733	5.2	1	1	96.5	66.5	18.2
9330	0	43	0	18.0255	28.5903	11.523	59	2607	0	9	11	41.1	151	0	10	1.36799	4.62894	0.50805	5.16243	5	1	3	104	64	0
8633	0	50	0	17.3526	28.7578	11.3341	61.3	3297	0	14	15	41.1	153.9	0	9	1.63694	4.1376	0.4516	4.77386	5.2	1	1	112	72	1
4833	0	43	0	18.9351	28.4569	12.2832	56.2	4362	0	10	18	41.7	148.4	1	7	1.59815	3.90486	0.55321	5.16243	4.8	1	1	89.5	56.5	0
7360	0	43	0	18.3568	31.8678	13.0153	58	1539	0	9	13	46	158.3	0	8	1.61108	3.38766	0.28225	4.71835	4.8	1	1	108.5	70.5	0
14017	0	51	0	16.901	28.5833	10.9048	63	1164	0	21	23	40.5	154.8	0	16	2.35067	6.10296	0.50805	4.82937	5.2	1	1	114.5	74.5	1
13306	0	40	0	16.3814	33.697	11.4543	65	720	0	9	12	46.4	168.3	0	10	1.70159	5.01684	0.37257	4.77386	5.5	1	1	103.5	71.5	1
6669	0	40	0	18.1115	31.2293	12.3733	58.8	3892	0	20	16	44.7	157.1	0	10	1.9033	5.79264	0.30483	4.66284	5	2	1	95.5	62.5	126
10108	0	25	0	17.3752	29.7142	10.329	61.3	3809	0	9	13	41.1	153.8	0	17	1.31886	4.29276	0.29354	4.71835	5.1	1	1	117	71	1
20842	0	33	0	18.0541	32.2487	12.3071	59	379	0	11	14	45.7	159.1	1	8	2.56014	5.12028	0.34999	5.10692	5.1	1	1	99	57.5	1
1377	0	66	0	17.0349	27.8284	11.6004	62.6	2410	0	12	20	40.4	154	0	6	2.28085	4.62894	0.66611	5.16243	5.452	1	1	108.5	60.5	0
17907	0	42	0	17.1999	33.1364	12.2626	62	657	0	9	14	46.6	164.6	0	8	1.52574	3.7497	0.34999	5.43998	5.2	1	3	104	58	0
5109	0	34	0	17.0651	35.8812	12.696	62.5	4350	0	13	17	49.9	171	1	9	1.75848	5.12028	0.6774	4.55182	4.9	1	1	96.5	67.5	1
15951	0	39	0	17.2064	27.1346	10.12	62	1834	0	15	25	38.2	149	0	18	1.57746	4.44792	0.15806	4.71835	5.2	1	1	100	60	0
12220	0	44	0	16.6689	31.435	11.2221	64	3501	0	8	16	43.8	162.1	0	12	1.75072	5.53404	0.47418	4.77386	5.4	1	1	98.5	67.5	1
8180	0	41	0	18.0828	30.3501	12.0891	59	2846	0	20	20	43.5	155.1	1	16	2.01967	5.48232	0.55321	4.60733	4.9	1	1	95	58.5	68.25
16057	0	21	0	16.9361	32.2087	10.515	63	1834	0	13	20	43.9	161	0	16	1.52574	4.03416	0.50805	5.38447	4.7	1	3	103.5	64	1
17118	0	33	0	17.7856	29.1988	10.9792	60	1457	0	14	17	41.2	152.2	0	12	1.62918	6.2064	0.71127	4.4408	5.2	1	2	101	59.5	1
11127	0	35	0	17.1643	33.6459	12.0281	62.2	3626	0	11	17	46.9	165.3	0	10	2.12311	5.53404	0.55321	4.4408	5.044	1	1	106	50.5	0
3723	0	35	0	17.2776	33.1357	11.9629	61.8	4047	0	21	23	46.3	163.7	1	7	1.95243	5.87022	0.50805	3.8857	4.7	1	1	84	47	0
8725	0	44	0	18.4103	29.09	12.1114	58	1800	0	7	8	42.2	151.4	0	8	1.15594	3.69798	0.64353	5.16243	4.9	1	1	108	64.5	33
12811	0	34	0	17.5177	29.1135	10.7618	61	2556	0	14	16	40.9	152.8	0	9	1.47143	5.6892	0.99352	5.16243	5.4	1	2	99	63	1
12339	0	42	0	16.1913	28.3052	9.6732	66	713	0	13	9	39	155.2	0	7	2.24982	5.40474	0.44031	4.32978	5.3	1	1	109.5	67.5	0
18303	0	44	0	17.8125	31.9058	12.562	60	1361	0	14	11	45.6	160	0	16	1.65504	5.9478	0.39515	4.88488	5.6	1	1	99.5	62.5	0
9932	0	38	0	17.6691	32.9477	12.4704	60.5	938	0	16	16	46.6	162.4	0	16	1.61625	5.06856	0.39515	4.88488	5.248	1	1	112	72.5	0
8306	0	52	0	17.5831	28.9497	11.7402	60.8	4342	0	17	15	41.7	154	1	12	1.29041	4.44792	0.69998	5.77304	6	1	1	111.5	74	0
20131	0	29	0	17.249	32.1706	11.2658	62	518	0	8	17	44.6	160.8	0	9	1.8102	4.18932	0.32741	4.27427	5.4	1	1	84	55.5	0
13368	0	35	0	18.2857	31.156	12.252	58.5	3032	0	12	15	44.5	156	0	10	1.61366	3.6204	0.15806	4.71835	4.9	1	1	99	62	0
8830	0	43	0	17.209	31.2188	11.6617	62.2	4457	0	15	17	44	159.9	0	8	1.48695	3.64626	0.44031	4.94039	5.8	1	1	102.5	64	36
16879	0	40	0	16.4799	28.8453	10.0166	65	1830	0	14	21	39.9	155.6	0	11	1.5516	5.172	0.36128	4.60733	5.2	1	3	100	55.5	36
17168	0	39	0	17.0093	29.6947	10.7442	63	1836	0	14	21	41.5	156.2	0	13	2.09466	5.50818	0.6774	4.77386	5.2	1	1	92.5	58.5	0
8464	0	40	0	18.1636	31.3914	12.5054	59	2962	0	13	10	45	157.4	0	7	1.96795	4.18932	0.9032	4.94039	5	1	1	98.5	58	0
15233	0	32	0	16.492	33.2551	11.0151	65	711	0	15	17	45.5	166.1	0	11	1.26973	4.29276	0.48547	4.77386	4.8	1	1	103	67	0
18705	0	49	0	16.2462	30.8837	10.8865	66	826	0	14	17	42.9	162.5	0	30	2.66358	5.6892	0.49676	5.49549	5.3	2	1	120.5	76	127.4
16904	0	34	0	16.6262	32.3506	10.9626	64.5	1688	0	12	16	44.5	163.6	0	14	1.293	4.03416	0.37257	5.10692	5.7	1	1	79	53	1
20666	0	40	0	17.0335	30.147	10.9734	63	509	0	17	18	42.2	157.4	0	9	1.91364	5.06856	0.3387	4.77386	5.3	1	1	101	54	0
19931	0	37	0	16.5111	32.1727	10.9458	65	671	0	11	12	44.3	163.8	0	14	1.9395	4.16346	0.34999	5.21794	5.4	1	1	96.5	62.5	1
7634	0	33	0	16.6425	31.5022	10.6473	64.5	2863	0	10	18	43.3	161.3	0	12	1.8102	5.3013	0.82417	4.60733	5.5	1	1	97.5	60	0
15653	0	53	0	17.0517	27.6387	10.8942	63	1848	0	21	24	39.5	152.2	1	12	2.43601	7.55112	0.6774	4.60733	5.4	1	1	116.5	70.5	40.95
288	0	39	0	17.4399	32.3482	12.0891	61.6	2931	0	16	15	45.6	161.7	0	14	1.79468	5.89608	0.73385	4.9959	4.9	1	2	87	60	0
12447	0	40	0	16.866	34.4401	12.2935	63.7	3404	0	12	23	48	168.7	1	14	1.83089	4.3962	0.48547	5.10692	5.1	2	1	99.5	69.5	122.5
12800	0	34	0	18.4349	29.0896	11.6086	58.3	1919	0	20	26	41.7	150.4	1	11	1.49471	3.95658	0.18064	4.66284	5.1	1	1	98	63	0
15768	0	30	0	17.924	31.1497	11.6475	60	273	0	13	17	43.9	156.5	0	11	1.47402	3.879	0.31612	4.9959	5.4	1	2	89	58	1
9449	0	36	0	18.2308	33.7402	13.2586	59	3601	0	13	11	48.2	162.6	1	13	1.84899	4.80996	0.71127	4.32978	4.9	1	1	110	74	60
18598	0	52	0	16.2995	30.9374	11.1328	66	357	0	17	17	43.2	162.8	0	29	1.99122	5.01684	0.88062	4.60733	5.2	2	3	112.5	73	90
3465	0	34	0	18.7107	33.7	13.612	57.5	4377	0	11	16	48.5	161	0	8	2.53945	6.41328	0.91449	4.82937	5	1	1	110.5	71	1
8390	0	31	0	17.7904	29.6142	11.0451	60.5	2750	0	9	15	41.7	153.1	0	6	1.30076	4.21518	0.31612	4.77386	5.4	1	1	91.5	59	0
14297	0	35	0	16.8208	30.9949	10.7817	64	2898	0	16	22	42.9	159.7	0	12	2.23172	5.27544	0.29354	5.21794	5.8	1	2	115.5	70.5	0
6672	0	25	0	17.8289	30.7596	11.1499	60.4	368	0	14	16	43	155.3	0	11	1.41713	5.172	1.07255	4.71835	5.4	1	1	81.5	48.5	2.8
14465	0	35	0	17.5153	34.9847	12.9426	61.5	2529	0	13	15	49.2	167.6	0	12	1.89812	4.11174	0.24838	5.66202	5.2	1	1	88.5	57	0
18760	0	38	0	16.5784	30.8316	10.6463	65	1156	0	14	16	42.6	160.3	0	10	2.09466	4.0083	0.57579	5.16243	5.1	1	1	116	75	18
6260	0	41	0	17.9616	28.5301	11.3829	60	4375	0	12	14	40.9	150.9	0	6	1.39127	5.12028	0.51934	4.49631	5.4	1	1	87.5	54	0
12006	0	29	0	17.6689	35.0345	12.7927	61	3029	0	14	17	49.1	166.7	0	11	1.6447	4.08588	0.20322	5.21794	4.8	1	1	119	65.5	0
4544	0	36	0	18.1174	29.9951	11.7577	59.5	4661	0	13	13	42.8	153.7	0	13	2.3093	6.02538	0.50805	5.10692	4.8	1	1	82	46	0
12344	0	40	0	17.5932	30.4729	11.6479	61.3	3313	0	8	15	43.2	156.7	0	9	1.36541	3.90486	0.46289	4.82937	4.5	1	1	101.5	70	1
6482	0	45	0	17.741	33.7965	13.2902	60.8	4416	0	23	18	48.3	165	1	8	1.84899	6.10296	0.42902	4.77386	5	2	1	84	54	84
8486	0	46	0	18.6033	31.9051	13.4831	58	1456	0	12	18	46.5	158.1	0	10	1.70417	5.6892	0.5645	4.49631	5.2	1	3	89	58	0
10361	0	30	0	16.4509	33.7789	11.0668	65.6	2485	0	17	16	46.1	167.4	0	7	1.51798	4.06002	0.51934	4.94039	4.432	1	2	106	68.5	0
5780	0	40	0	18.6072	30.3063	12.5466	58	4669	0	11	11	43.9	153.6	0	11	1.75331	5.50818	0.64353	4.60733	5	1	1	90	56	0
14913	0	37	0	17.1382	31.1908	11.2865	63	2311	0	12	17	43.6	159.5	0	10	2.1981	4.93926	0.27096	4.60733	4.9	1	1	90	63	1
19926	0	44	0	17.5584	31.9135	12.3468	61.5	735	0	5	6	45.4	160.8	0	10	1.62918	4.1376	0.3387	5.71753	5.1	1	1	96	61	0
7301	0	39	0	18.8797	31.1577	13.0657	57.2	4473	0	11	11	45.3	154.9	0	10	1.77141	4.03416	0.75643	4.9959	5.4	1	1	93.5	56	0
2803	0	52	0	17.7055	30.6426	12.478	61	1099	0	31	29	44.2	158	1	14	2.52135	6.10296	0.40644	4.49631	5.2	1	1	110.5	72.5	0
15961	0	37	0	17.707	33.0035	12.5124	61	1639	0	14	21	46.7	162.4	0	11	1.60332	4.47378	0.28225	4.88488	5.4	1	1	102.5	58	0
5111	0	44	0	17.012	30.498	11.3078	63.5	4364	0	8	16	42.9	158.8	0	13	1.99898	5.45646	1.0161	4.71835	4.6	2	1	99	59.5	126
10916	0	38	0	17.1596	30.6988	11.2003	63	3613	0	17	19	43	158.3	0	16	1.63435	3.95658	0.51934	4.66284	4.84	1	1	96.5	59.5	0
7783	0	22	0	18.5839	32.0764	12.1951	58.2	2885	0	12	15	45.4	156.3	0	6	1.75072	4.86168	0.66611	4.55182	4.6	1	1	87.5	47.5	0
2608	0	50	0	17.8783	32.1613	13.0991	60.5	4687	0	18	18	46.4	161.1	0	17	1.99898	5.32716	0.42902	4.88488	5.2	1	1	97.5	61.5	36
20910	0	39	0	16.6453	31.1712	10.8941	65	259	0	74	42	43.2	161.1	0	21	2.0688	5.3013	0.38386	4.4408	5.6	1	1	99.5	58	0
19661	0	29	0	17.4534	33.7036	12.0731	62	881	0	13	15	47	164.1	0	15	1.83606	4.57722	0.36128	5.05141	5.3	1	1	84	55	1
16804	0	42	0	16.396	30.7245	10.654	66	1832	0	19	26	42.5	161	0	20	1.49988	3.90486	0.41773	5.43998	4.9	1	1	104	66	1
10283	0	44	0	17.7402	29.1984	11.5815	61	4051	0	12	19	41.8	153.5	0	10	1.53608	5.6892	0.74514	4.88488	5	1	1	93.5	57.5	1
17764	0	37	0	18.3424	29.3003	11.7875	59	397	0	11	8	42.1	151.5	0	10	2.04294	4.5255	0.40644	4.66284	4.9	1	3	101.5	60.5	54
7202	0	36	0	17.6858	33.8272	12.7532	61.2	4638	0	14	16	47.8	164.4	0	10	2.00932	4.18932	0.54192	5.05141	4.7	1	1	95	65	0
12578	0	45	0	18.6619	29.9986	12.7702	58	3338	0	9	16	43.8	153.2	0	11	1.48436	5.27544	0.42902	4.82937	5.4	1	1	88.5	56.5	0
20270	0	35	0	16.9145	32.0727	11.2602	64	350	0	12	15	44.5	162.2	0	14	1.99122	4.44792	0.47418	4.60733	5.3	1	1	99	56	0
13751	0	41	0	16.402	31.7833	10.9496	66	2912	0	8	13	43.9	163.6	0	13	1.79727	4.80996	0.54192	4.4408	4.8	1	1	92	58	0
8999	0	56	0	18.0469	29.2494	12.54	60	406	0	17	18	42.8	154	1	13	2.45411	6.25812	0.66611	4.94039	5.1	1	1	103.5	68.5	0
12579	0	39	0	18.4488	29.3687	12.0194	58.7	3337	0	10	14	42.4	151.6	0	14	1.11198	4.31862	0.38386	4.88488	5.1	1	1	95	58	0
13932	0	36	0	17.1916	30.5317	11.0746	63	2927	0	9	13	42.7	157.6	0	14	1.47143	5.53404	0.50805	4.4408	4.9	1	1	98	51	0
12254	0	38	0	18.0549	32.7854	12.849	60	2188	0	10	13	46.8	161	0	15	1.37834	3.33594	0.30483	4.32978	4.7	1	1	101	55.5	0
6665	0	25	0	18.4248	30.5713	11.6605	58.8	3731	0	9	14	43.3	153.3	1	9	1.99639	4.70652	0.46289	4.55182	4.6	1	1	92.5	55	9.99833
5108	0	40	0	16.9319	29.3851	10.6648	64	3652	0	15	18	41.1	155.8	0	9	1.63694	5.27544	0.72256	4.88488	4.84	1	1	109	70	0
658	0	68	0	18.7524	27.6188	13.2605	57.8	1647	0	11	17	41.8	149.3	0	8	2.0326	6.2064	0.60966	4.38529	5.6	1	1	93.5	57	1
10375	0	45	0	17.4855	32.91	12.7066	62	3694	0	9	15	46.8	163.6	0	11	1.29817	4.21518	0.55321	5.10692	5	1	1	114.5	70.5	0
10264	0	27	0	18.1312	30.4656	11.4642	59.8	1771	0	20	18	43	154	0	9	1.78175	4.06002	0.19193	4.38529	4.6	1	1	98.5	68.5	1
10885	0	31	0	17.7469	31.1367	11.5565	61.1	375	0	11	15	43.8	157.1	0	9	1.59298	5.0427	0.4516	5.32896	5.35	1	3	94	60.5	0
16478	0	25	0	16.8143	33.252	11.0245	64.5	1757	0	9	20	45.5	164.5	0	28	1.60332	4.6548	0.54192	4.71835	5.2	1	3	97	64.5	0
1376	0	53	0	17.7857	26.6196	11.2747	61	1916	0	10	16	38.8	147.7	0	13	1.46109	4.21518	0.40644	4.66284	5.2	1	1	104.5	69.5	2.8
4561	0	47	0	19.0412	27.1154	12.1843	57	4534	0	15	16	40.2	145.3	1	9	2.74633	7.2408	0.51934	4.9959	6.1	1	1	95.5	61.5	0
17570	0	35	0	17.5099	31.3545	11.6247	62	1750	0	16	22	44.1	158.7	0	10	1.65504	4.21518	0.49676	4.4408	5.1	1	1	108	65	18
14020	0	51	0	17.655	29.6961	12.0627	61.5	2916	0	11	17	42.8	155.7	0	12	1.52833	6.30984	0.94836	4.82937	5.6	1	1	120	82	1
15350	0	34	0	16.9668	28.1846	10.016	64	2226	0	22	25	39.2	152	0	11	0.87924	3.59454	0.63224	4.94039	5.1	1	1	98.5	63.5	1
6831	0	56	0	16.4572	30.1227	11.2877	66	412	0	18	24	42.5	160.7	1	17	1.23611	4.80996	0.68869	4.71835	4.9	1	1	92.5	59	0
15759	0	35	0	18.4149	30.6071	12.2264	59	1428	0	15	19	43.9	154.4	0	13	1.1637	4.99098	0.62095	5.05141	5.2	1	1	101.5	61	2.8
13133	0	40	0	16.9824	29.7823	10.8517	64	2918	0	17	23	41.7	156.7	1	17	2.34809	5.74092	0.24838	4.32978	5.2	1	1	109	67.5	1
4747	0	43	0	17.7622	32.5727	12.7646	61.2	3660	0	17	14	46.5	161.8	0	12	1.91105	6.18054	0.60966	5.88406	5	1	3	93	57.5	0
15458	0	35	0	17.5365	31.2604	11.6234	62	2080	0	14	16	44	158.4	0	10	1.60591	5.19786	0.34999	4.27427	4.8	1	2	91.5	56	0
4545	0	47	0	18.9152	28.1881	12.4633	57.5	4446	0	11	15	41.6	148.3	0	10	2.105	4.5255	0.95965	4.21876	4.3	1	1	120	70	1
17756	0	40	0	16.9947	33.5978	12.1743	64	1463	0	17	15	47	166.3	0	16	2.09466	3.879	0.38386	4.9959	5.6	1	1	106	66.5	2.8
16843	0	39	0	16.9958	31.4834	11.3779	64	726	0	11	20	44	160.9	0	19	2.22396	6.05124	0.39515	4.77386	5.1	1	1	92.5	60	1
8316	0	36	0	18.5625	28.4713	11.6562	58.6	1089	0	18	14	41.1	148.8	0	11	1.39903	4.62894	0.99352	4.94039	4.9	1	1	99	61	0
17892	0	36	0	18.4377	30.2661	12.1826	59	1389	0	6	8	43.5	153.6	0	6	2.04294	3.54282	0.20322	5.32896	5.2	1	1	98.5	65	0
15742	0	21	0	17.2678	33.7811	11.4841	63	1391	0	16	20	46.5	164.1	0	13	1.75848	4.2669	0.34999	4.21876	5.2	1	1	96.5	56.5	8.4
14205	0	36	0	16.7367	32.8004	11.3967	65	658	0	10	16	45.4	164.7	0	11	1.49471	3.64626	0.29354	4.10774	4.9	1	1	94	50	1
12626	0	27	0	18.1683	30.5751	11.5508	59.9	2604	0	7	13	43.2	154.2	0	11	1.45075	3.07734	0.34999	4.60733	5.1	1	1	84	56	0
17445	0	59	0	17.8426	26.7828	11.7076	61	1363	0	17	29	39.4	148.6	0	10	2.22396	5.22372	0.60966	5.71753	5.6	1	2	114	73.5	31.85
15351	0	44	0	17.1446	31.1797	11.7002	63.5	2033	0	16	18	44	160.2	0	11	2.06621	4.21518	0.15806	4.21876	4.9	1	1	105	70.5	0
5248	0	40	0	18.0286	32.5009	12.8452	60.4	732	0	14	14	46.5	160.6	0	8	1.46109	3.98244	0.32741	4.88488	4.9	2	1	91	58.5	84
12544	0	40	0	17.0708	30.2264	11.0908	63.8	3214	0	10	15	42.4	157.6	0	8	1.14818	3.95658	0.6774	5.27345	4.8	1	1	112.5	74.5	1
19680	0	38	0	18.1546	32.8434	12.9909	60	692	0	9	10	47	160.9	0	8	1.96536	4.42206	0.40644	5.49549	5.3	1	1	111	67.5	0
16656	0	47	0	17.0203	30.6429	11.5575	64	1764	0	23	31	43.3	159.5	0	12	1.99122	5.6892	0.54192	4.71835	5.4	1	3	89	60	7.7875
20695	0	39	0	17.5719	30.8593	11.7437	62	356	0	23	23	43.7	157.7	0	7	1.60332	3.54282	0.25967	4.71835	5.3	1	1	81	43	12
18571	0	42	0	17.1594	32.1079	11.9323	63.5	1141	0	14	12	45.2	162.3	0	10	2.24982	5.172	0.32741	5.551	5.4	1	1	98	58.5	0
3967	0	52	0	17.58	30.9191	12.4861	62	1456	0	15	16	44.5	159.1	0	19	2.87046	5.12028	0.37257	4.60733	5.1	1	1	110	68.5	0
6273	0	37	0	16.5165	30.8834	10.5896	66	1158	0	11	10	42.6	160.6	0	10	2.63772	5.48232	0.4516	4.94039	5.4	1	1	110	50.5	12
4071	0	38	0	17.0361	32.9963	11.9015	64	4365	0	10	15	46.1	164.5	0	13	1.34731	5.45646	0.58708	5.32896	4.9	2	1	83.5	54.5	84
2280	0	44	0	17.3638	30.155	11.5742	62.8	4392	0	13	19	42.8	157	0	18	1.72486	6.87876	1.38867	5.49549	5	1	1	142	94.5	0
11029	0	36	0	18.4832	32.1372	12.9341	59	721	0	14	13	46.2	158.1	0	8	1.54901	4.08588	0.28225	5.10692	5.146	1	1	109.5	73.5	1
9786	0	40	0	17.5902	31.8784	12.1823	62	2014	0	12	10	45.2	160.3	0	10	1.22059	4.1376	0.25967	5.05141	4.8	1	1	103	63	1
15229	0	31	0	16.915	30.2431	10.4662	64.5	679	0	11	24	41.8	157.2	0	14	1.5516	3.64626	0.65482	4.88488	5.1	1	1	87	55	0
19099	0	28	0	18.1841	28.2843	10.8395	60	1065	0	8	8	40.1	148.5	0	10	2.12052	4.99098	0.31612	4.55182	5.2	1	1	101	57.5	0
1362	0	55	0	18.5657	31.6893	13.9098	58.8	4329	0	27	27	46.7	158.6	0	15	2.04811	5.48232	0.68869	5.38447	5.4	1	1	94.5	53	0
3948	0	49	0	18.0541	31.5602	13.0291	60.5	4375	0	16	16	45.7	159.1	0	9	1.4404	5.89608	1.30964	5.16243	5.4	1	1	100	61	0
12467	0	35	0	16.1596	30.9254	10.135	67.6	3222	0	25	23	42.2	161.6	1	19	1.62142	5.19786	0.34999	4.77386	5.2	1	1	81.5	52.5	54
7102	0	35	0	18.4889	28.9035	11.7034	59.1	4074	0	13	12	41.6	150	0	10	1.06802	4.1376	0.54192	4.88488	5.1	1	1	97	60.5	0
9518	0	35	0	17.9266	28.9662	11.2246	61	4011	0	11	14	41.2	151.6	0	10	1.48695	5.3013	0.6774	4.77386	4.7	1	1	92	58	0
20584	0	35	0	16.8241	32.2551	11.267	65	379	0	11	16	44.7	163	0	18	1.62918	3.879	0.29354	4.4408	5	1	1	86	49.5	12
19252	0	52	0	17.3601	28.9656	11.6168	63	1054	0	19	19	41.6	154.8	0	22	2.68944	6.12882	0.55321	5.21794	5.7	1	1	114	65	0
1986	0	64	0	18.2408	28.7131	13.006	60	1974	0	10	15	42.7	153	0	8	1.6628	5.71506	1.20803	5.49549	5.2	1	1	99	68	0
20478	0	34	0	15.4161	33.2429	9.9949	71	340	0	13	13	44.5	169.9	0	9	2.37912	5.14614	0.2258	4.55182	5.3	1	1	116.5	68.5	0
8035	0	40	0	17.1837	28.8914	10.7857	63.7	3506	0	9	15	40.7	153.9	0	10	1.06026	4.24104	0.47418	5.10692	5.7	1	1	108.5	65.5	1
19748	0	35	0	17.8031	31.4176	11.9661	61.5	736	0	10	10	44.5	158.1	0	15	1.6809	3.7497	0.34999	5.10692	5.5	1	1	92.5	47.5	0
5433	0	39	0	16.8455	30.1164	10.7989	65	3617	0	20	20	42	157.9	0	7	1.10164	6.93048	0.40644	4.60733	5.656	1	1	113	64	0
404	0	48	0	19.0101	27.5036	12.3789	57.6	1447	0	12	12	40.8	146.5	1	8	2.07914	5.37888	0.32741	4.94039	5.1	1	1	90	57	0
20710	0	35	0	16.8475	29.536	10.403	65	449	0	8	9	41	156	0	19	1.99122	5.48232	0.92578	5.27345	5.3	1	1	92.5	52.5	0
7276	0	35	0	18.3125	33.538	13.2701	59.8	4395	0	9	13	48	161.9	0	8	2.16448	4.60308	0.38386	4.82937	5.4	1	1	95.5	65.5	1
5722	0	42	0	17.5234	29.6058	11.45	62.5	4418	0	11	13	42.1	155	0	8	1.9214	5.24958	0.72256	4.82937	4.6	1	1	104.5	68	60
18730	0	36	0	17.3844	33.2355	12.2609	63	1099	0	7	9	46.7	163.9	0	11	0.98268	3.95658	0.60966	5.16243	5.5	1	1	103	68.5	0
12341	0	34	0	17.6659	29.2423	11.0299	62	743	0	8	12	41.3	152.9	0	11	1.71969	5.40474	0.21451	5.05141	5.4	1	1	95.5	57	18
7699	0	33	0	17.2487	32.309	11.6217	63.5	3689	0	15	21	45.1	161.7	1	13	1.52574	6.41328	0.63224	5.16243	5.248	1	1	115.5	73.5	0
3373	0	35	0	18.6303	29.8815	12.1873	58.8	2355	0	11	12	43.1	152.1	0	6	1.39644	3.879	0.40644	5.21794	4.8	1	1	100	61	0
1058	0	56	0	18.0184	28.9502	12.4506	60.8	666	0	20	25	42.4	153.4	0	9	1.52315	3.95658	0.55321	5.43998	4.9	1	1	95.5	63.5	22
5754	0	38	0	17.1764	30.2869	11.1295	63.8	252	0	10	16	42.5	157.3	0	13	1.6447	4.06002	0.49676	4.9959	4.8	2	1	88	56.5	84
8692	0	46	0	18.2654	30.0388	12.5185	60	4338	0	12	13	43.6	154.5	1	8	1.82313	4.5255	0.36128	5.21794	5.5	1	1	86.5	56.5	1
9431	0	58	0	17.452	28.0804	11.7441	62.8	1812	0	22	18	40.8	152.9	1	19	2.35843	6.67188	0.40644	4.9959	5	2	1	114	68.5	84
3624	0	52	0	17.2615	29.245	11.6228	63.5	4340	0	18	15	41.9	155.8	0	11	1.40161	5.71506	0.74514	4.05223	5	1	1	96	61	0
19817	0	40	0	17.1277	33.3352	12.2513	64	734	0	11	19	46.8	165.3	1	5	1.6809	4.2669	0.3387	5.27345	5.4	1	1	109	72.5	5.13333
7233	0	36	0	17.8884	30.0282	11.6167	61.3	4410	0	13	15	42.7	154.5	0	9	1.94726	4.34448	0.37257	5.10692	5.1	1	1	81	49.5	0
10091	0	36	0	17.6033	29.0562	11.023	62.3	4123	0	17	16	41.1	152.8	0	12	1.47143	4.3962	0.23709	4.60733	4.9	1	1	110	64	1
249	0	60	0	18.2836	28.9074	12.903	60	1073	0	22	20	42.8	153	0	11	2.19034	6.25812	0.84675	5.71753	5.2	1	1	114	64.5	0
13426	0	35	0	17.6953	32.0559	12.098	62	1810	0	14	15	45.3	160	0	15	1.49988	4.03416	0.31612	4.38529	4.9	1	1	103.5	68	0
7161	0	42	0	18.2257	34.5696	13.9961	60.2	4040	0	7	10	49.8	165.3	1	8	1.43264	3.77556	0.37257	4.82937	5.2	1	1	95	58	2.8
14777	0	42	0	16.8882	28.4894	10.4979	65	1552	0	12	15	40	153.9	0	12	1.4223	3.85314	0.23709	5.16243	5.2	1	1	98.5	56	0
19043	0	77	0	17.1592	25.6793	11.7474	64	1228	0	15	23	38.3	149.4	1	11	2.37912	5.87022	0.4516	5.38447	5.3	1	1	126.5	65.5	0
3844	0	42	0	18.2431	33.0957	13.4315	60.2	4387	0	12	14	47.7	161.7	0	9	1.55419	4.37034	0.44031	5.60651	5.6	1	1	102.5	64	54
2153	0	46	0	19.4407	29.4475	13.3621	56.5	4379	0	11	15	43.8	150.1	0	15	1.49988	6.30984	1.00481	4.32978	5.1	1	1	82	47	0
5367	0	27	0	17.8608	30.4647	11.2578	61.5	1471	0	21	20	42.8	154.8	0	9	1.64987	4.42206	0.44031	4.38529	4.7	1	1	101.5	60.5	0
20766	0	42	0	17.7175	31.7643	12.4049	62	380	0	11	7	45.3	159.9	0	18	1.9395	4.86168	0.4516	4.77386	4.8	1	1	109.5	66.5	0
4208	0	39	0	18.0087	31.3991	12.3919	61	4371	0	9	15	44.9	157.9	0	11	1.63952	4.08588	0.39515	4.66284	4.5	1	1	100.5	67	36
17695	0	37	0	17.4378	30.2126	11.3133	63	1435	0	14	11	42.6	156.3	0	14	1.9395	4.44792	0.47418	4.60733	5.2	1	1	105.5	66.5	0
16283	0	36	0	16.9086	33.8607	11.9959	65	329	0	23	25	47.1	166.9	0	16	1.91364	4.9134	0.24838	4.66284	5.1	1	1	89.5	54.5	0
6955	0	49	0	18.3798	30.4797	12.9628	59.8	3974	0	18	18	44.5	155.6	0	9	1.95243	6.51672	0.86933	5.32896	5.4	1	1	115.5	74	1
4759	0	45	0	17.1778	30.4397	11.5724	64	4137	0	14	15	43.1	158.4	0	8	1.26197	5.92194	0.75643	4.94039	5.6	1	1	98.5	60	0
8967	0	34	0	18.0841	38.1997	14.9098	60.8	4410	0	10	15	54.5	173.6	0	11	1.84382	3.77556	0.27096	4.49631	4.9	1	1	97	60	0
13327	0	37	0	17.3178	31.6628	11.6983	63.5	832	0	10	17	44.5	160.3	0	11	1.74038	5.8185	0.37257	4.60733	5.2	1	1	100.5	63.5	0
9629	0	34	0	16.4873	33.9728	11.4661	66.7	1120	0	10	14	46.7	168.3	0	12	1.43782	4.1376	0.68869	4.9959	5.1	1	1	107	68	1
13309	0	42	0	17.4659	31.0757	11.9159	63	2888	0	9	19	44.1	158.9	0	20	1.58522	4.1376	0.49676	4.55182	4.9	1	1	87	44.5	36
8691	0	40	0	19.3066	30.5277	13.3315	57	4467	0	13	14	44.9	152.5	0	13	1.98605	5.76678	0.75643	4.66284	5.2	1	1	98	64.5	1
3012	0	35	0	17.4681	32.6333	12.0901	63	2251	0	14	14	45.9	162.1	0	11	1.70935	4.21518	0.46289	4.32978	4.8	1	1	97	65.5	1
19461	0	35	0	15.9495	30.6168	9.8505	69	732	0	14	25	41.6	161.5	0	9	2.92218	6.51672	0.23709	5.05141	5.2	1	1	84	50.5	1
1745	0	38	0	18.9748	28.6883	12.2396	58	4367	0	18	18	41.9	148.6	0	8	1.77141	4.49964	0.62095	4.66284	4.7	1	1	97	60	0
11720	0	33	0	18.4975	29.5311	11.8484	59.5	3594	0	10	14	42.4	151.4	1	12	1.93174	5.172	0.3387	5.10692	5.6	1	1	94.5	64	1
2558	0	43	0	17.7559	28.3825	11.3314	62	3288	0	13	18	40.7	151.4	0	18	1.47919	4.06002	0.20322	5.16243	5.5	1	3	95	65.5	2.8
6063	0	48	0	16.8104	32.3875	12.0327	65.5	1946	0	21	20	45.6	164.7	0	14	2.0869	5.32716	0.57579	4.94039	5.9	1	1	119.5	74	0
2112	0	41	0	18.3608	31.293	12.8119	60	4352	0	10	14	45.2	156.9	1	11	1.17922	4.06002	0.55321	4.55182	5.6	1	1	99.5	61	1
3954	0	47	0	18.2104	29.8076	12.4582	60.5	3945	0	14	12	43.3	154.2	0	10	1.78951	5.5599	0.75643	5.49549	4.5	1	1	92.5	59	0
9108	0	21	0	18.1209	32.8669	12.0587	60.8	763	0	15	16	46.1	159.5	1	12	1.45075	4.21518	0.38386	4.32978	5.4	1	1	111.5	65.5	0
4315	0	43	0	18.1912	30.5447	12.4881	60.6	2577	0	20	20	44.1	155.7	1	11	2.14638	5.58576	0.55321	4.4408	5.1	1	1	100.5	62	18.2
10174	0	28	0	17.6707	35.2212	12.8968	62.4	2987	0	12	11	49.4	167.2	0	8	1.38351	4.0083	0.54192	4.32978	4.5	1	2	109.5	62.5	12.6
20022	0	30	0	17.2317	31.9887	11.3537	64	697	0	16	12	44.5	160.7	0	10	1.65504	4.49964	0.85804	5.32896	5.2	1	1	126	75	0
10441	0	54	0	17.0994	28.8953	11.4836	64.5	1508	0	14	17	41.4	155.6	0	8	1.69383	5.58576	0.86933	4.60733	5.248	1	1	127.5	81.5	1
6021	0	38	0	19.1847	34.2684	14.6326	57.5	601	0	13	13	50.1	161.6	0	8	1.91364	4.55136	0.41773	5.16243	5.6	1	1	95	58	0
18837	0	39	0	16.2262	31.2063	10.5446	68	1197	0	13	11	42.9	162.6	0	14	1.49988	3.07734	0.48547	4.82937	5.3	1	1	86.5	51.5	1
25	0	50	0	17.7979	29.0921	11.9948	62	4442	0	23	25	42.1	153.8	0	24	1.98346	6.18054	1.29835	4.32978	4.7	1	1	95.5	64	0
19630	0	30	0	17.243	30.9689	11.0171	64	925	0	9	8	43.1	158.1	0	11	2.22396	4.80996	0.60966	4.9959	5.6	1	1	126.5	70	0
19131	0	52	0	17.8011	31.3754	12.9157	62	1081	0	8	8	45.4	159.7	0	9	2.27568	5.19786	0.48547	4.77386	5.7	1	3	101	58.5	60
1406	0	70	0	17.9751	30.6259	13.8077	61.4	2613	0	19	11	45.5	159.1	1	10	1.37317	5.9478	1.08384	5.27345	5.5	1	1	113	58.5	0
11820	0	32	0	16.9815	30.6367	10.7572	65	1857	0	13	18	42.5	158.2	0	12	1.50247	4.0083	0.48547	4.55182	4.8	1	3	91	58.5	36
17470	0	35	0	17.8126	28.9407	11.1479	62	1381	0	10	11	41.1	151.9	1	13	2.40498	5.48232	0.92578	5.10692	5.2	1	1	125	85.5	18
20273	0	35	0	17.8148	30.8862	11.8198	62	369	0	19	12	43.8	156.8	0	25	2.01708	3.95658	0.19193	4.38529	5.2	1	1	99	56.5	0
20908	0	22	0	17.8148	31.3932	11.2868	62	399	0	5	7	43.8	156.8	1	8	1.70676	3.59454	0.32741	5.21794	5.1	1	1	108	71	1
1857	0	52	0	18.3397	29.3772	12.7115	60.3	222	0	16	22	43.1	153.3	0	14	1.64728	4.49964	0.23709	4.66284	4.7	1	1	138	83	0
6103	0	45	0	18.5563	31.9125	13.4727	59.6	1058	0	8	18	46.5	158.3	0	8	1.61884	4.42206	0.27096	4.49631	5.6	1	1	106	68	0
10788	0	29	0	17.8398	32.8775	12.2431	62	3642	0	10	16	46.3	161.1	0	8	1.68866	4.31862	0.42902	5.27345	4.84	1	1	98.5	61.5	18
6412	0	36	0	17.043	30.5047	10.9977	64.9	2434	0	14	13	42.6	158.1	0	9	1.3861	4.06002	0.44031	4.4408	5.1	1	1	82.5	51	0
18682	0	34	0	16.7594	29.6819	10.3476	66	665	0	9	10	41.1	156.6	0	8	2.17224	5.37888	0.37257	4.71835	5.3	1	1	103	64	12.6
10877	0	35	0	16.4638	30.6636	10.4159	67.2	3648	0	14	22	42.2	160.1	0	12	1.54384	4.57722	0.48547	4.77386	4.636	1	2	94	59.5	1
15989	0	47	0	16.764	30.8556	11.4279	66	727	0	10	22	43.4	160.9	1	12	1.9395	5.8185	1.26448	5.551	5.8	1	1	129.5	79	0
10094	0	57	0	18.5971	30.5045	13.6449	59.5	328	0	13	20	45.2	155.9	0	12	1.75589	5.79264	0.58708	4.71835	5.452	1	1	110.5	70.5	0
12873	0	49	0	17.5365	30.6671	12.2458	63.1	2920	0	7	16	44	158.4	0	13	1.55677	5.74092	0.50805	5.49549	5.2	1	1	89	60	0
8302	0	47	0	18.7577	32.8834	14.1673	59	4625	1	13	15	48.2	160.3	0	18	1.93433	6.465	0.72256	4.38529	5.1	1	1	94.5	64	0
16397	0	42	0	17.7102	30.8926	12.1128	62.5	2198	0	16	23	44.1	157.8	0	11	1.75848	4.08588	0.38386	4.77386	5	1	2	91.5	45.5	1
4396	0	40	0	16.9818	31.2604	11.4094	65.2	3668	0	10	15	43.8	160.6	0	9	1.90847	5.5599	0.62095	4.82937	5.248	1	1	111	67	0
15771	0	45	0	17.3005	31.2724	12.0072	64	2058	0	10	17	44.4	160.2	0	11	1.31886	5.40474	0.69998	4.9959	5.1	1	1	103.5	74	0
7989	0	52	0	17.8652	26.3333	11.2738	62	1853	0	14	15	38.5	146.8	0	8	1.33438	5.6892	0.39515	4.71835	5.4	1	1	88.5	58	0
4236	0	42	0	17.5982	32.2487	12.4965	63	417	0	12	15	45.9	161.5	0	6	1.15853	2.76702	0.24838	4.77386	4.9	1	1	89	56	60
15353	0	42	0	18.4786	29.744	12.4289	60	906	0	14	17	43.2	152.9	0	10	1.8464	4.42206	0.65482	4.66284	5.1	1	1	98	66	1
3113	0	45	0	18.7925	30.5618	13.1854	59	2856	0	21	18	44.8	154.4	0	13	1.96277	4.37034	0.60966	5.16243	5.7	1	1	108	68	0
19421	0	38	0	17.0582	30.5548	11.1464	65	1073	0	12	15	42.8	158.4	0	15	2.76702	5.61162	0.38386	5.32896	5.5	1	1	107.5	65	0
17380	0	35	0	17.0631	29.4255	10.6232	65	1573	0	9	18	41.1	155.2	0	5	2.04294	5.89608	0.29354	4.77386	5.2	1	2	106.5	62.5	0
14837	0	35	0	17.6059	29.4995	11.1599	63	2552	0	16	20	41.7	153.9	0	15	1.54643	4.21518	0.85804	4.71835	4.7	1	1	97.5	60	1
18167	0	45	0	17.8928	29.5716	11.9953	62	1460	0	15	17	42.6	154.3	0	18	1.86192	4.5255	0.86933	5.10692	5.4	1	1	121.5	76	0
11107	0	41	0	16.8107	31.8457	11.4947	66	3738	0	10	11	44.5	162.7	0	10	1.94209	4.55136	0.34999	5.551	5.146	1	3	111	74	0
19166	0	57	0	17.8991	28.5937	12.319	62	1064	0	16	17	41.9	153	0	16	2.22396	5.66334	0.31612	5.49549	5.4	1	1	136	80.5	1
12207	0	30	0	16.6921	36.2186	12.3299	66.5	3245	0	9	17	49.9	172.9	0	11	2.35067	4.42206	0.38386	5.21794	5.1	1	1	103.5	63.5	1
17658	0	33	0	17.4825	29.3656	10.8957	63.5	1016	0	10	9	41.3	153.7	0	10	1.8102	4.24104	0.34999	4.49631	5	1	1	83	54	5.13333
6074	0	43	0	18.1414	33.447	13.5628	61.2	4387	0	19	17	48.2	163	0	12	1.24128	4.18932	0.82417	4.77386	5	1	1	111	70.5	52.5
19152	0	44	0	16.4523	32.7168	11.5773	67.5	1049	0	12	12	45.5	166.3	0	23	2.24982	4.9134	0.44031	4.82937	5.3	1	1	113.5	64.5	0
5694	0	33	0	17.6299	31.1455	11.6438	63	3404	0	13	14	43.9	157.8	0	14	1.83347	5.8185	0.95965	4.60733	4.636	1	1	93.5	49.5	0
2772	0	36	0	17.3551	31.0008	11.4885	64	3689	0	11	18	43.6	158.5	0	7	1.40937	4.99098	0.72256	4.94039	4.84	1	1	105.5	60	0
10920	0	36	0	17.0885	29.8778	10.8524	65	3444	0	12	14	41.8	156.4	0	16	2.00156	5.37888	0.38386	4.60733	4.942	1	1	117.5	68.5	1
18435	0	39	0	16.8296	34.0585	12.188	66	1098	0	16	11	47.5	168	0	8	1.1637	3.33594	0.92578	5.05141	5.1	1	1	107	62	0
8988	0	40	0	18.6383	31.2015	13.0133	59.6	2213	0	14	17	45.3	155.9	0	10	1.9757	4.03416	0.69998	4.9959	4.9	1	1	99	66.5	0
18649	0	33	0	16.8336	28.2492	9.9436	66	1234	0	14	15	39.2	152.6	0	11	2.30154	5.06856	0.66611	4.60733	5.1	1	1	115	78.5	1
17155	0	46	0	17.9207	30.1563	12.2868	62	347	0	9	17	43.5	155.8	0	14	1.70676	5.3013	0.2258	4.77386	5.4	1	1	89.5	54.5	0
11262	0	51	0	17.2263	29.0517	11.5224	64.5	1091	0	13	25	41.6	155.4	1	16	2.26275	5.172	0.28225	5.27345	5.248	2	1	104.5	68.5	81.3
3438	0	64	0	17.7827	27.4479	12.2131	62.5	3086	0	10	20	40.6	151.1	0	11	1.79727	5.06856	0.31612	5.10692	5.4	1	1	94.5	65	0
16457	0	58	0	18.5238	26.0606	12.0751	60	1422	0	25	24	39	145.1	0	20	1.73262	5.09442	0.65482	5.32896	5.7	1	1	109.5	73.5	0
8187	0	54	0	19.1651	31.2977	14.3311	58	212	0	30	28	46.7	156.1	0	12	1.82054	5.09442	1.06126	4.77386	5	1	1	106.5	63	0
19130	0	39	0	17.9302	30.2783	11.9574	62	1099	0	20	15	43.3	155.4	0	14	2.04294	4.3962	0.47418	5.43998	5.2	1	1	99.5	60	0
828	0	57	0	18.6258	28.418	12.9195	59.7	4607	0	17	18	42.3	150.7	0	10	1.82572	6.30984	0.42902	4.55182	5.1	1	1	102	70.5	0
18456	0	35	0	18.5328	28.5442	11.6781	60	1107	0	20	17	41.2	149.1	0	12	2.14638	5.53404	0.64353	4.66284	5	1	1	112	64	2.8
2138	0	36	0	18.0874	31.0044	12.2035	61.5	2186	0	10	9	44.3	156.5	0	7	1.26455	4.49964	0.76772	4.60733	5.4	1	1	100	62	0
4309	0	47	0	18.2385	32.4505	13.5047	61	1101	0	12	15	47.1	160.7	0	12	2.66358	4.96512	0.28225	4.55182	5.2	1	1	105.5	66	0
3202	0	42	0	18.3018	30.2742	12.4719	60.8	3403	0	12	15	43.8	154.7	0	8	1.73262	4.70652	0.37257	4.60733	5.4	1	1	89.5	48.5	0
4038	0	44	0	18.3953	29.8513	12.5156	60.5	4234	0	11	12	43.4	153.6	0	7	1.39127	4.24104	0.91449	4.49631	5.4	1	1	101.5	60.5	0
13893	0	37	0	17.6665	33.446	12.7488	63	2807	0	11	17	47.4	163.8	0	14	1.28266	4.29276	0.46289	4.4408	4.9	1	1	114	72	12
985	0	46	0	17.7831	29.8832	12.0679	62.6	4321	0	10	14	43	155.5	0	7	1.91364	4.37034	0.85804	4.55182	4.8	1	1	84.5	53.5	0
8414	0	35	0	17.1293	29.3697	10.6829	65	1819	0	12	19	41.1	154.9	0	12	1.6809	4.60308	0.81288	4.71835	5.2	1	1	111	74	0
5867	0	30	0	17.761	37.0594	13.8854	62.7	4396	0	19	14	52.3	171.6	0	14	2.00415	4.73238	0.37257	5.27345	5.1	1	1	84.5	51.5	0
10709	0	36	0	17.9647	33.8344	13.1518	62	721	0	15	20	48.2	163.8	1	9	2.18517	5.89608	0.5645	4.38529	4.942	1	1	87.5	57	1
17684	0	39	0	17.4071	30.6956	11.6089	64	280	0	8	10	43.4	157.9	0	19	2.3274	5.99952	0.5645	4.94039	5.1	1	2	104	63.5	54
3705	0	50	0	18.5709	29.9999	13.0671	60	3214	0	18	20	44.1	154.1	0	15	1.45592	4.7841	0.51934	5.27345	5.248	1	1	116.5	71.5	0
7833	0	36	0	18.7908	29.8418	12.432	59.3	384	0	9	11	43.3	151.8	0	9	1.55419	4.6548	0.41773	4.66284	4.8	1	1	94.5	56.5	1
9173	0	38	0	18.4196	34.205	13.8786	60.5	4354	0	10	12	49.3	163.6	0	10	1.65504	4.16346	0.48547	4.10774	4.6	1	1	98	64.5	8.44667
13775	0	39	0	17.6939	29.779	11.5718	63	2800	0	10	13	42.4	154.8	0	11	1.44299	4.2669	0.3387	5.16243	5	1	1	96.5	64	0
6381	0	39	0	16.6381	30.7263	10.8562	67	1804	0	10	16	42.7	160.2	0	13	1.45333	4.24104	0.84675	4.60733	4.9	1	1	101	64	1
10781	0	45	0	17.6418	32.0859	12.6681	63.2	3990	0	10	14	45.9	161.3	1	6	0.85338	3.28422	0.76772	5.27345	5.758	1	1	106.5	70	1
14161	0	45	0	18.587	29.4016	12.5891	60	2899	0	11	18	43	152.1	0	12	1.91364	4.70652	0.50805	4.88488	5.2	1	1	106	68.5	1
7556	0	41	0	18.1451	34.3437	13.828	61.5	3850	0	14	12	49.4	165	0	10	1.58005	4.29276	0.5645	4.77386	4.5	1	1	99.5	67.5	1
13563	0	37	0	17.862	32.5254	12.613	62.5	3195	0	17	19	46.3	161	0	15	2.00415	5.06856	0.53063	4.9959	5.4	1	1	113.5	71	0
8738	0	42	0	18.6077	31.2004	13.1142	60	1570	0	13	11	45.4	156.2	0	11	1.55677	4.34448	0.66611	4.77386	4.8	1	1	111.5	70	36
7414	0	44	0	18.0717	31.1894	12.713	61.8	370	0	12	16	45	157.8	0	7	2.30154	4.60308	0.48547	4.88488	4.8	1	1	101.5	61.5	0
20509	0	36	0	16.9254	31.7212	11.3256	66	322	0	6	13	44.2	161.6	0	7	1.65504	3.46524	0.3387	4.66284	5.5	1	1	90	56.5	0
17091	0	40	0	16.8023	29.3892	10.6554	66.5	1763	0	14	18	41.1	156.4	0	12	1.52574	4.18932	0.40644	4.77386	5.1	1	1	90	56.5	1
2306	0	45	0	17.9966	35.6719	14.4424	62.1	4528	0	20	20	51.4	169	1	10	1.82054	4.7841	0.28225	4.9959	5.2	1	1	99.5	65.5	0
19209	0	41	0	17.7399	26.9633	10.8097	63	659	0	11	11	38.7	147.7	0	9	2.09466	5.14614	0.38386	4.77386	5.1	1	1	99	59.5	4.2
9270	0	50	0	17.0631	28.819	11.2602	65.5	1461	0	15	20	41.1	155.2	1	14	2.01708	5.89608	0.46289	4.55182	5.4	1	1	105.5	66	0
7676	0	45	0	17.5483	31.9309	12.527	63.7	4235	0	8	12	45.6	161.2	0	9	1.29817	6.12882	0.95965	4.77386	5.5	1	1	92.5	58.5	0
10602	0	37	0	18.4802	34.0558	13.835	60.5	3291	0	8	18	49.1	163	0	10	1.43782	5.12028	0.24838	4.88488	5	1	1	100	66	1
13007	0	33	0	17.7482	31.6193	11.9527	63	1756	0	5	12	44.7	158.7	0	9	1.49212	3.18078	0.65482	4.77386	5	1	1	110	63.5	1
7678	0	40	0	17.1296	32.2781	11.952	65.3	4038	0	16	14	45.4	162.8	0	11	1.81279	4.75824	0.37257	4.32978	4.9	1	1	104.5	68	0
13948	0	19	0	18.1887	30.1574	11.0825	61.5	2296	0	10	19	42.3	152.5	0	11	1.49471	4.68066	0.38386	4.55182	5.2	1	1	85.5	50.5	1
19447	0	52	0	18.8038	26.187	12.0472	59.5	821	0	27	29	39.1	144.2	1	48	2.99976	4.86168	0.51934	5.32896	5.5	1	1	125	86	1
9698	0	30	0	18.1933	29.6529	11.5123	61.5	1074	0	12	12	42.2	152.3	0	8	1.59556	4.08588	0.3387	5.71753	4.8	1	1	123	77.5	0
12036	0	35	0	16.7006	31.8463	11.0885	67	3364	0	7	11	44.1	162.5	0	9	1.78175	5.53404	0.44031	4.27427	4.7	1	1	107.5	71	1
15190	0	30	0	17.2156	28.9049	10.368	65	761	0	18	19	40.3	153	0	18	1.85933	4.34448	0.34999	4.4408	4.9	1	2	103.5	64	12
14010	0	35	0	17.771	33.2231	12.6828	63	1793	0	12	16	47.1	162.8	1	13	1.5697	4.16346	0.23709	4.66284	4.7	1	1	93	63.5	1
17488	0	35	0	17.7729	31.1638	11.9287	63	1302	0	21	21	44.2	157.7	0	18	1.5516	4.6548	0.69998	4.66284	5.1	1	1	108	64	1
18066	0	39	0	17.7747	29.0623	11.4208	63	1533	0	13	14	41.5	152.8	0	11	2.43084	5.8185	0.38386	4.88488	5.5	1	1	95.5	57	0
2687	0	41	0	17.635	34.6286	13.4172	63.5	4458	0	8	14	49.3	167.2	0	8	1.44557	5.0427	0.59837	4.49631	4.6	1	1	94	58.5	12
4777	0	35	0	18.9518	28.4177	12.0192	59.1	4024	0	56	49	41.4	147.8	0	154	2.84977	5.71506	0.39515	4.66284	4.9	1	1	97	64.5	0
4862	0	50	0	18.8902	30.2795	13.4832	59.3	3639	0	16	21	44.8	154	0	10	1.78175	5.09442	0.66611	4.88488	4.8	1	1	102	67.5	36
9779	0	35	0	17.8378	30.1154	11.6231	62.8	4042	0	9	12	42.8	154.9	0	10	1.60073	4.9134	0.29354	5.21794	4.6	1	1	123	81	0
9026	0	45	0	18.6788	31.5189	13.4851	60	4425	0	19	20	46.1	157.1	1	6	2.6791	6.93048	0.41773	4.27427	5.4	1	1	84	52	1
20702	0	41	0	16.4814	33.0016	11.5797	68	401	0	5	11	45.8	166.7	0	12	1.60332	4.37034	0.62095	5.05141	5.5	2	1	100	55	84
1498	0	46	0	17.4304	33.5271	13.0608	64.3	2948	0	19	17	47.8	165.6	0	10	1.91105	4.88754	0.41773	4.71835	4.8	1	1	100.5	62.5	0
10898	0	39	0	17.5197	30.1682	11.5613	64	3862	0	12	15	42.8	156.3	0	13	1.80503	4.60308	0.46289	4.88488	5.044	1	1	103.5	60.5	1
17192	0	32	0	18.0885	31.4223	12.1662	62	754	0	9	16	44.7	157.2	0	10	1.62918	3.25836	0.2258	4.82937	4.8	1	1	101	63	0
6329	0	40	0	18.2682	32.1209	13.0458	61.4	3197	0	19	20	46.3	159.2	0	9	2.19034	4.96512	0.24838	4.16325	4.8	1	1	97.5	69	0
9570	0	37	0	18.4501	33.7212	13.6825	60.8	2198	0	11	12	48.6	162.3	0	10	2.29637	5.01684	0.18064	4.32978	5.2	1	1	92	57	1
18673	0	33	0	18.3898	30.3343	12.1078	61	927	0	14	11	43.5	153.8	0	27	1.9395	5.06856	1.26448	4.94039	4.9	1	1	112.5	71	24
4705	0	45	0	18.5809	31.3682	13.3396	60.4	4508	0	16	11	45.8	157	1	9	1.77917	4.93926	0.53063	4.49631	5.4	1	1	100.5	63.5	0
13183	0	33	0	18.3383	31.2886	12.4121	61.2	1447	0	7	18	44.8	156.3	0	9	2.0869	5.37888	0.3387	4.66284	5	1	1	95	58.5	1
5186	0	45	0	17.5388	32.9192	12.8967	64	4025	0	9	14	47	163.7	0	7	2.18	4.37034	0.18064	4.49631	4.8	1	1	90	54.5	1
7843	0	41	0	18.8657	30.6405	13.1031	59.5	3998	0	13	15	44.8	154.1	0	12	1.61108	4.62894	0.19193	4.82937	4.8	1	1	94	62	0
1683	0	45	0	19.0261	32.6813	14.283	59	1466	0	12	10	48.1	159	0	8	1.99639	4.60308	0.5645	5.43998	4.8	1	1	96	62	27.3
9105	0	21	0	17.6784	29.8927	10.6464	63.5	1078	0	16	14	41.6	153.4	0	13	1.36024	4.55136	0.54192	4.4408	4.9	1	1	93	58.5	0
14236	0	47	0	16.631	36.1352	13.2206	67.5	816	0	18	15	50.7	174.6	0	21	1.96536	4.86168	0.59837	5.16243	5.2	1	1	94.5	52	1
7766	0	27	0	17.1401	33.2678	11.616	65.5	1120	0	15	18	46.1	164	0	16	1.6628	4.2669	0.39515	4.94039	5	1	1	88.5	57	1
15022	0	35	0	16.7564	33.8115	11.8413	67	2550	0	17	18	46.9	167.3	0	14	1.5516	4.08588	0.24838	4.38529	5.1	1	1	97	63	1
5080	0	35	0	17.2738	31.3546	11.5166	65	2762	0	17	11	44	159.6	0	9	1.67573	4.21518	0.4516	4.38529	4.7	1	1	89.5	55.5	12
9110	0	20	0	17.7381	32.2644	11.4753	63.3	1435	0	9	15	44.9	159.1	0	6	1.39903	3.43938	0.39515	4.32978	4.4	1	1	114	80	1
4755	0	52	0	18.9694	29.5832	13.4111	59.2	4351	0	15	14	44	152.3	0	9	1.65763	4.88754	0.65482	4.66284	4.8	1	1	90.5	58.5	0
17198	0	43	0	18.114	30.3324	12.4065	62	1812	0	28	24	43.8	155.5	0	16	1.70676	4.3962	0.57579	4.71835	5.1	1	1	86	55.5	2.8
7769	0	30	0	18.4115	33.7394	13.2598	61	4366	0	11	17	48.2	161.8	1	8	1.79468	4.5255	0.42902	4.66284	5.5	1	1	117.5	70.5	1
8405	0	40	0	19.5709	29.5498	13.2552	57.4	3948	0	10	17	43.8	149.6	0	7	1.57229	5.27544	0.5645	5.10692	5.4	1	1	117.5	73	36
3289	0	36	0	17.555	34.1018	12.8617	64	3907	0	10	16	48.2	165.7	0	12	1.35248	4.47378	0.49676	5.21794	5.2	1	1	100	59.5	1
16857	0	32	0	17.0249	32.653	11.5553	66	1806	0	7	20	45.4	163.3	0	14	1.5516	5.14614	0.80159	5.21794	4.9	2	3	90	56	84
10503	0	32	0	18.4249	33.3025	13.2159	61	727	0	16	14	47.7	160.9	0	10	1.61366	5.01684	0.34999	4.94039	4.4	1	1	104.5	65	0
16370	0	39	0	17.8403	33.2192	12.99	63	373	0	12	20	47.4	163	1	16	1.62918	4.57722	0.5645	5.32896	5	1	1	103	62	1
19014	0	30	0	17.0309	33.9401	11.9133	66	714	0	16	15	47.1	166.3	0	14	1.96536	5.50818	1.07255	4.4408	5.3	1	1	94.5	61.5	1
10976	0	40	0	17.9851	32.9391	13.086	62.5	3683	0	19	19	47.2	162	0	41	1.31627	4.68066	0.73385	5.05141	4.84	1	1	100	62	0
12048	0	35	0	17.374	31.4255	11.6453	64.7	2189	0	14	17	44.2	159.5	0	12	1.82572	4.3962	0.28225	4.71835	5.2	1	1	111.5	71.5	0
11880	0	43	0	18.3733	34.4329	14.2416	61.2	3275	0	12	13	49.9	164.8	0	9	1.67314	4.96512	0.37257	4.9959	5.6	1	1	107.5	70	18.2
385	0	51	0	18.1385	32.1935	13.5708	62	4389	0	19	24	46.9	160.8	1	28	1.8102	7.2408	1.95317	4.94039	5.2	1	1	109	68.5	0
7823	0	36	0	18.1392	32.0038	12.6629	62	2464	0	15	14	45.8	158.9	0	14	1.69383	7.44768	0.80159	4.55182	4.9	1	1	89	58	0
18138	0	22	0	16.2995	31.9784	10.0348	69	1134	0	8	11	43.2	162.8	0	12	1.75848	5.3013	0.83546	4.77386	5.4	1	1	99	69	0
9887	0	36	0	18.0037	29.5247	11.6431	62.5	3977	0	13	15	42.2	153.1	0	7	1.15853	3.72384	0.62095	5.21794	5	1	1	120	72.5	0
1905	0	46	0	18.6064	28.7557	12.4626	60.5	3653	0	9	13	42.2	150.6	0	10	1.20766	5.45646	0.50805	4.9959	5.2	1	1	105	71	12
18212	0	32	0	17.3206	32.4356	11.7899	65	1183	0	11	8	45.4	161.9	0	13	2.24982	3.90486	0.4516	4.77386	5	2	1	104	57	120
15313	0	38	0	17.3223	34.4688	12.8735	65	2459	0	20	19	48.6	167.5	0	12	1.55677	4.2669	0.25967	4.88488	5	1	1	114.5	70.5	0
14449	0	57	0	17.323	29.9495	12.2901	65	1078	0	17	16	43.3	158.1	0	11	1.80761	4.34448	0.82417	4.94039	5.5	1	1	111	68	1
9094	0	44	0	18.1637	33.355	13.6589	62	1686	0	8	10	48.2	162.9	0	6	2.11018	6.02538	0.50805	4.38529	5.1	1	1	102.5	64.5	1
10595	0	43	0	17.599	29.7299	11.7214	64	3964	0	15	13	42.5	155.4	0	16	1.70159	4.08588	0.46289	4.38529	4.84	1	1	109	69	0
14182	0	47	0	18.4645	27.1447	11.839	61	1565	0	15	19	39.9	147	0	15	1.77917	4.44792	0.31612	4.49631	4.9	1	1	108	67	0
19865	0	45	0	17.0666	29.5024	11.2455	66	794	0	13	12	41.8	156.5	0	22	1.88778	5.76678	0.83546	5.27345	5.1	1	3	96.5	60	0
9915	0	38	0	17.3298	32.6929	12.2241	65	360	0	18	19	46.1	163.1	0	3	1.61625	3.69798	0.24838	4.88488	4.9	1	2	100.5	67	1
18476	0	40	0	18.1683	29.9778	12.1762	62	1098	0	22	13	43.2	154.2	0	18	1.91364	3.879	0.65482	5.05141	5.4	1	2	119.5	63.5	1
7768	0	46	0	18.2331	30.6978	12.8296	61.8	4016	0	21	22	44.6	156.4	0	10	1.63177	4.80996	0.30483	4.32978	4.9	1	1	89.5	56	36
8114	0	54	0	18.1775	32.814	14.0265	62	2203	0	15	15	48	162.5	0	10	1.4404	5.172	0.74514	4.77386	5.1	1	1	131.5	75.5	23
1623	0	52	0	18.7942	27.5442	12.5317	60	4018	0	12	18	41	147.7	0	10	2.21103	5.79264	0.57579	4.38529	5.6	1	2	124	87	18
13519	0	29	0	18.4867	30.6993	12.1281	61	294	0	12	15	43.9	154.1	0	12	1.98088	5.32716	0.65482	4.60733	4.9	1	1	99.5	58.5	0
19439	0	48	0	17.3497	28.7522	11.4361	65	1079	0	10	9	41.2	154.1	0	16	1.4223	5.45646	1.33222	4.71835	5.3	1	1	111.5	69.5	1
13444	0	35	0	18.4978	32.6384	13.2104	61	736	0	13	15	47	159.4	0	11	1.70935	3.56868	0.4516	5.21794	5.4	1	1	98.5	57	0
17258	0	41	0	16.5953	32.6066	11.5944	68	364	0	24	26	45.4	165.4	0	15	2.0688	4.68066	0.2258	4.10774	4.9	1	1	106.5	65	1
6987	0	48	0	18.7768	30.0572	13.211	60.1	4663	0	14	16	44.3	153.6	1	12	1.88261	6.74946	0.58708	4.55182	5.1	1	1	89.5	63	0
17299	0	51	0	17.367	30.1463	12.0839	65	1847	0	31	27	43.3	157.9	0	18	2.56014	6.82704	0.25967	4.4408	5.2	1	1	111	72	12
14884	0	62	0	17.9207	29.4893	12.9868	63	2017	0	17	19	43.5	155.8	0	14	1.63177	4.44792	0.66611	5.49549	5.1	1	1	127.5	80	0
16899	0	37	0	17.6407	33.2137	12.6894	64	1879	0	14	18	47.1	163.4	0	12	1.88778	4.5255	0.1129	4.94039	5.4	1	1	100	53.5	0
6501	0	33	0	17.9303	30.1104	11.6295	63	2486	0	18	14	42.8	154.5	0	13	1.53867	5.58576	0.99352	4.66284	4.8	1	1	109	65	1
14031	0	42	0	18.0744	29.9527	12.2006	62.5	2914	0	8	12	43.2	154.6	1	15	1.23352	5.14614	0.63224	4.55182	5.2	1	1	92	53	0
3458	0	33	0	18.8279	32.7069	13.4465	60	1477	0	9	11	47.3	158.5	0	7	1.73521	4.9134	0.58708	4.94039	4.9	1	1	95	55.5	0
14924	0	40	0	17.1169	31.7567	11.7946	66	2559	0	21	19	44.7	161.6	0	16	1.9214	4.80996	0.28225	5.16243	5.2	1	1	123	78	1
18710	0	36	0	18.0759	28.1657	11.2615	62.5	1099	0	9	8	40.4	149.5	0	10	2.3274	6.30984	0.73385	5.60651	5.2	1	1	137	77.5	0
11973	0	44	0	18.0798	32.1419	13.1202	62.5	1547	0	15	14	46.4	160.2	0	11	1.31369	4.49964	0.16935	4.94039	5.1	1	1	102	58.5	0
18482	0	30	0	17.9376	29.7175	11.3382	63	836	0	14	19	42.1	153.2	0	11	2.40498	4.29276	0.3387	5.05141	5	1	1	97	63.5	36
12550	0	50	0	18.8409	31.4771	13.9341	60	3024	0	14	22	46.5	157.1	0	13	1.94209	5.58576	1.33222	4.94039	5.2	1	1	126	86	0
15051	0	29	0	17.6686	28.7659	10.7234	64	2197	0	18	19	40.5	151.4	1	11	1.52574	3.77556	0.27096	4.82937	4.8	1	1	87	52	0
20135	0	22	0	18.6913	34.8137	13.5449	60.5	707	0	8	14	49.6	162.9	0	11	2.0688	5.27544	0.63224	4.88488	5.5	1	1	117.5	68.5	1
1740	0	55	0	18.9758	33.4746	15.1594	59.6	1838	0	17	21	49.8	162	0	12	1.87744	4.06002	0.31612	4.10774	5.1	1	2	118	73.5	1
20085	0	49	0	17.9543	27.2203	11.5487	63	778	0	7	14	39.7	148.7	0	11	2.586	5.87022	1.15158	4.49631	5.3	1	1	111	61	1
3142	0	43	0	18.0996	30.8208	12.5968	62.5	930	0	32	23	44.5	156.8	0	19	1.94467	6.02538	0.60966	4.88488	5.1	2	2	99	63	87.5
9525	0	41	0	17.7903	31.8866	12.5775	63.6	4018	0	20	16	45.6	160.1	1	15	2.32223	5.06856	0.4516	4.82937	5.1	1	1	92.5	55	18
4357	0	36	0	18.7026	31.8298	13.158	60.5	725	0	10	10	46.1	157	0	14	2.14638	4.1376	0.69998	5.43998	5.2	1	1	126	83.5	0
5077	0	48	0	18.2524	29.7424	12.6262	62	3489	0	9	13	43.4	154.2	0	11	1.38351	4.62894	0.21451	5.05141	5.4	1	1	116.5	65	0
12436	0	36	0	17.6583	33.7966	12.8821	64.1	3002	0	11	16	47.9	164.7	0	8	1.41454	4.75824	0.80159	4.9959	5.4	1	1	111.5	68	1
7367	0	50	0	18.1446	30.2315	12.8145	62.4	384	0	18	15	44.1	155.9	0	13	2.64031	5.79264	0.69998	4.66284	4.8	1	2	85	50.5	1
4499	0	31	0	18.777	34.2645	13.9224	60.3	3280	0	19	18	49.4	162.2	0	11	1.62401	4.42206	0.49676	5.21794	5.7	1	1	113	63.5	1
9785	0	39	0	18.5643	33.3337	13.7893	61	4172	0	11	8	48.3	161.3	1	11	1.31886	4.6548	0.47418	4.77386	5.1	1	1	115.5	73.5	0
16509	0	35	0	17.4243	29.5623	11.0887	65	1870	0	12	24	41.7	154.7	0	13	1.65504	4.5255	0.15806	5.21794	5.5	1	1	92	58.5	0
10655	0	33	0	17.9778	33.7574	13.0304	63	3910	0	9	18	48	163.4	0	9	1.60332	4.3962	0.42902	4.94039	4.738	1	1	101	62	1
18591	0	35	0	17.7022	32.4612	12.3742	64	999	0	16	13	46	161.2	0	12	2.22396	5.3013	0.37257	4.60733	5.2	1	2	93	54	45.3
6235	0	48	0	17.8424	30.2206	12.4175	63.5	1434	0	14	13	43.7	156.5	0	15	1.52833	4.21518	0.7903	4.60733	5.1	2	3	96.5	62	126
3477	0	41	0	18.8834	32.9059	14.0436	60	4389	0	13	16	48.1	159.6	0	11	1.79468	5.12028	0.62095	5.05141	5.2	1	1	95	56	12
9085	0	45	0	17.9859	29.4542	12.1189	63	4123	0	12	17	42.6	153.9	0	9	1.84123	4.96512	0.41773	5.05141	4.5	2	1	109.5	69.5	90
17439	0	38	0	18.2775	33.9118	13.6794	62	1113	0	12	15	48.8	163.4	1	11	2.40498	4.3962	0.53063	5.21794	5.1	1	1	116	70	1
7938	0	49	0	17.7157	28.4586	11.7515	64	3971	0	17	15	41.2	152.5	0	10	1.56194	4.3962	0.60966	5.43998	5.4	1	1	100.5	72.5	0
15204	0	34	0	17.4438	34.3053	12.7454	65	1909	0	20	16	48.3	166.4	0	12	1.6628	4.83582	0.36128	5.551	5	1	1	114.5	66	0
8283	0	31	0	17.7726	33.0613	12.4493	63.8	4206	0	20	13	46.7	162.1	0	10	1.35248	3.69798	0.36128	5.21794	5.1	1	1	101.5	68	1
16240	0	38	0	17.315	29.9512	11.2813	65.5	2184	0	9	16	42.3	156.3	1	14	1.60332	4.34448	0.40644	4.27427	5.1	1	1	104	53	0
14320	0	51	0	17.3159	31.7486	12.6121	65.5	378	0	12	16	45.5	162.1	0	12	1.25162	6.41328	1.20803	4.88488	5.5	1	1	115.5	75.5	1
10967	0	35	0	18.595	30.2399	12.4113	61	1465	0	14	18	43.7	153.3	0	8	1.40678	3.95658	0.49676	4.66284	4.942	1	1	108.5	68	36
11905	0	40	0	17.7513	35.7293	13.9731	63.9	3552	0	7	11	51	169.5	0	8	1.57229	5.172	0.44031	4.49631	5.6	1	1	94	60.5	0
769	0	50	0	17.6138	31.65	12.8225	64.4	1091	0	20	20	45.6	160.9	0	13	2.21879	5.66334	0.51934	5.27345	5.8	1	1	96.5	59	12
9162	0	40	0	18.6948	33.4794	14.0412	60.7	4268	0	5	8	48.7	161.4	0	9	1.70935	3.77556	0.34999	5.10692	5.2	1	1	106.5	69	0
19968	0	31	0	18.0183	32.6077	12.5283	63	692	0	12	9	46.3	160.3	0	13	1.91364	5.172	1.08384	4.9959	5.2	1	1	97	55.5	1
3898	0	43	0	17.0721	29.4079	11.1431	66.5	4353	0	19	19	41.6	156.1	1	20	2.27568	5.24958	0.4516	4.88488	5	1	1	96	66	0
14044	0	36	0	17.879	31.7281	12.343	63.5	2156	0	11	16	45.2	159	0	12	1.43264	4.2669	0.27096	4.55182	4.8	1	1	115	73	18
7592	0	62	0	19.2444	28.5059	13.843	59	378	0	21	19	43.3	150	0	10	1.98088	7.29252	1.03868	5.10692	5.1	1	1	121.5	70.5	0
16834	0	33	0	18.3149	31.2728	12.4274	62	1664	0	11	19	44.8	156.4	0	12	1.75848	4.73238	0.34999	4.4408	5	2	3	106.5	69	126
282	0	34	0	18.1694	31.3994	12.3922	62.5	2770	0	12	10	44.9	157.2	0	14	1.28783	4.24104	0.53063	4.82937	5.2	1	3	126	84	4.2
9179	0	39	0	18.3793	31.0671	12.7455	61.8	2022	0	20	19	44.9	156.3	0	10	1.6447	4.5255	0.65482	4.66284	5.1	1	1	106	68.5	1
1121	0	48	0	18.3843	30.924	13.198	61.8	3645	0	16	24	45.2	156.8	0	21	3.09286	7.21494	0.75643	4.27427	5	1	1	98.5	54.5	12
18663	0	35	0	18.6316	31.4118	12.8911	61	1127	0	16	11	45.4	156.1	1	13	2.09466	4.2669	0.55321	4.4408	5.1	1	1	95	52.5	1
13299	0	36	0	19.1034	29.7424	12.7419	59.5	2983	0	18	22	43.5	150.9	0	31	1.61366	4.42206	0.55321	4.82937	5	1	1	94	59	60
13295	0	56	0	17.7603	29.4516	12.5196	64	1084	0	15	24	43	155.6	0	15	1.62401	6.2064	0.80159	5.21794	5.6	1	1	108.5	70.5	0
1771	0	42	0	17.5443	32.3595	12.5783	64.8	3466	0	5	11	46.1	162.1	0	11	1.30593	4.1376	0.15806	4.94039	5.1	1	1	91.5	51.5	1
18636	0	45	0	16.2417	30.2823	10.709	70	1066	0	7	10	42.1	161	0	17	1.62918	3.67212	0.57579	5.27345	5.2	1	1	91	57.5	0
14996	0	35	0	17.4923	31.1686	11.7156	65	1511	0	18	18	44	158.6	0	14	1.9757	6.62016	0.38386	4.4408	5.4	1	1	87.5	57.5	0
5658	0	59	0	18.5233	28.0579	12.892	61.4	1691	0	24	20	41.9	150.4	0	21	1.21801	7.42182	1.76124	4.88488	5.7	1	1	97	56.5	0
4608	0	50	0	17.9393	29.2792	12.3017	63.4	4421	0	15	20	42.6	154.1	0	7	2.24982	5.76678	0.51934	4.82937	5.7	1	1	93	60.5	0
6370	0	43	0	19.6107	32.5638	14.7181	58	4453	0	17	13	48.4	157.1	0	9	1.63435	4.2669	0.57579	4.88488	4.4	1	1	101	63	0
12105	0	40	0	18.9578	29.8844	12.892	60	366	0	14	14	43.8	152	0	6	1.59298	4.86168	0.55321	4.49631	5	1	1	111.5	65.5	1
4831	0	62	0	18.3475	29.122	13.2798	62	3347	0	13	15	43.4	153.8	0	8	1.60591	6.18054	1.34351	4.94039	5.5	1	1	109.5	65.5	0
1224	0	46	0	17.7748	29.1807	11.8989	64	3277	0	16	20	42.1	153.9	0	15	1.66021	4.16346	0.38386	4.88488	5.1	1	1	103	63	1
12441	0	34	0	18.2906	30.677	12.2479	62.2	3290	0	17	18	44	155.1	0	12	1.44299	3.98244	0.32741	4.66284	4.9	1	1	109	67.5	0
1384	0	44	0	18.3532	35.6824	14.84	62	4364	0	11	15	51.8	168	0	10	2.07914	4.96512	0.57579	4.4408	5.5	1	1	99.5	62.5	1
14206	0	34	0	17.2425	29.7826	10.9537	66	2753	0	15	19	41.8	155.7	0	16	1.63177	3.82728	0.37257	5.10692	5.4	1	1	94	61	0
7615	0	49	0	18.9356	31.2295	13.8936	60.1	4374	0	12	13	46.2	156.2	0	10	2.00932	5.27544	0.47418	4.10774	4.8	2	1	93	55.5	126
14612	0	46	0	18.0645	34.0831	13.9982	63	2519	0	14	17	49.3	165.2	0	11	1.63952	5.01684	0.27096	4.27427	5.2	1	3	118.5	78.5	0
12986	0	52	0	17.7035	30.8596	12.7491	64.3	3284	0	19	31	44.7	158.9	1	14	1.78434	5.37888	0.32741	5.71753	5.5	1	1	118	74	0
7947	0	41	0	16.6191	31.1123	11.1526	68.5	3987	0	14	19	43.4	161.6	0	8	1.53608	4.03416	0.28225	4.60733	5	1	1	108.5	68	1
10741	0	35	0	18.3621	30.8742	12.4445	62	3588	0	10	12	44.4	155.5	1	9	1.42489	3.77556	0.24838	4.49631	5.35	1	3	97	63.5	1
5338	0	42	0	17.9027	32.8127	13.1156	63.6	4396	0	19	19	47.1	162.2	0	37	1.67056	5.40474	0.55321	4.71835	4.6	1	1	107.5	69	12
13328	0	36	0	17.5172	31.7533	12.0071	65	2855	0	12	20	44.9	160.1	0	13	1.30334	3.93072	0.83546	4.77386	5.4	1	1	101	59.5	0
4795	0	39	0	18.738	35.197	14.7535	60.8	4406	0	15	15	51.2	165.3	1	8	1.70159	5.19786	0.83546	5.10692	5.1	1	1	101.5	60.5	0
20114	0	54	0	18.3755	27.9798	12.4681	62	735	0	11	13	41.4	150.1	0	13	2.0688	7.42182	1.27577	4.77386	5.3	1	3	124	66	1
11461	0	47	0	18.0855	30.2275	12.6158	63	3662	0	9	16	43.9	155.8	1	9	1.73521	4.34448	0.32741	5.16243	5.554	1	1	116.5	74.5	1
3203	0	43	0	18.0391	30.4121	12.4208	63.2	4394	0	9	12	43.9	156	0	8	1.56194	4.29276	0.19193	4.10774	4.4	1	1	101	58.5	60
5299	0	45	0	18.1001	27.2647	11.5041	63	2301	0	11	19	39.7	148.1	0	12	1.75848	4.11174	0.47418	4.88488	5.1	1	1	106	69	0
18638	0	36	0	17.5491	34.1343	12.9269	65	1242	0	23	13	48.3	165.9	0	14	1.70676	4.24104	0.46289	4.9959	5.1	1	1	90.5	58	1
12759	0	32	0	16.6807	30.241	10.4599	68.4	981	0	10	12	41.8	158.3	0	15	1.44299	4.06002	0.62095	4.4408	4.7	2	2	108	64	126
18182	0	47	0	18.7121	31.5117	13.6933	61	903	0	7	8	46.3	157.3	0	9	1.57746	3.90486	0.38386	4.9959	5.2	1	1	109.5	63.5	1
13280	0	35	0	17.5094	30.858	11.6396	65.2	2869	0	15	16	43.6	157.8	0	12	2.19034	5.45646	0.19193	3.99672	5.2	1	1	102.5	63	0
5570	0	45	0	17.0448	29.478	11.2696	67	3991	0	13	13	41.8	156.6	0	11	1.88519	5.66334	0.69998	4.94039	5.2	1	1	95	60	0
7022	0	38	0	18.5727	32.1607	13.3104	61.5	2967	0	12	12	46.6	158.4	1	9	1.4404	5.74092	0.50805	4.16325	5.2	1	1	95	63.5	54
12051	0	35	0	17.2028	31.0668	11.4138	66.4	3412	0	12	14	43.6	159.2	1	11	1.52574	4.73238	0.5645	4.32978	5.1	1	1	103	63.5	0
16743	0	57	0	18.1317	28.7991	12.7091	63	717	0	10	22	42.5	153.1	0	12	1.47402	5.172	0.66611	4.71835	5.5	1	3	99	64.5	1
8677	0	48	0	18.3662	32.1159	13.6556	62.2	4054	0	14	13	46.9	159.8	0	12	1.89037	5.40474	1.27577	4.94039	4.9	1	1	97.5	57	0
1215	0	48	0	18.1391	30.3592	12.7801	63	3621	0	9	18	44.2	156.1	1	7	2.10242	6.25812	0.64353	4.32978	4.9	1	1	96.5	59	0
15505	0	43	0	17.5821	34.183	13.3796	65	1390	0	17	24	48.8	166.6	0	11	1.40161	5.58576	0.59837	4.49631	5.5	1	1	82	49	1
18960	0	43	0	17.8643	33.7008	13.4896	64	710	0	9	9	48.4	164.6	1	12	2.04294	6.05124	0.80159	4.88488	5.1	1	1	88	52.5	12
597	0	34	0	19.0589	36.792	15.4997	60	3123	0	16	12	53.6	167.7	0	13	1.74814	5.06856	0.94836	4.66284	4.4	2	3	95	63	126
13355	0	51	0	17.4593	29.9749	12.1643	65.5	1609	0	14	21	43.2	157.3	1	12	1.22835	4.06002	0.46289	5.32896	5.4	1	1	112.5	75.5	0
11224	0	39	0	17.4611	33.8623	12.9088	65.5	3665	0	8	18	48	165.8	0	12	1.52833	4.24104	0.62095	5.60651	5.656	1	1	102	69.5	0
7129	0	42	0	19.5524	29.3676	13.3445	58.5	879	0	12	13	43.7	149.5	0	16	2.85236	5.74092	0.51934	5.05141	4.8	1	1	91	62	0
4867	0	50	0	18.7515	30.7338	13.6056	61	4402	0	12	15	45.4	155.6	0	11	1.85416	4.96512	0.49676	4.77386	5	1	3	93.5	64.5	0
20186	0	35	0	18.1572	31.7733	12.6023	63	682	0	9	18	45.5	158.3	0	13	2.0688	5.19786	0.41773	4.66284	5.3	1	1	98.5	60	1
4493	0	39	0	19.6907	30.0325	13.5539	58.1	4385	0	14	17	44.6	150.5	0	11	2.34809	4.86168	0.23709	4.16325	5.4	1	1	87.5	54	12
12074	0	36	0	16.3447	31.7866	10.8397	70	3459	0	11	12	43.8	163.7	0	8	1.04474	3.80142	0.76772	5.43998	5.2	1	1	94	62	36
18517	0	55	0	17.0775	30.2971	12.1196	67	334	0	16	15	43.5	159.6	0	17	2.81874	6.56844	0.48547	4.94039	5.2	2	1	98	63.5	136.5
9914	0	43	0	18.7611	28.6641	12.4598	61	1836	0	11	11	42.1	149.8	0	6	2.09466	6.10296	0.18064	4.55182	4.4	1	1	118.5	77	1
2495	0	38	0	17.7444	33.627	13.0613	64.5	4016	0	9	17	47.9	164.3	1	12	1.7171	3.95658	0.12419	4.88488	4.6	1	1	128.5	79	1
10077	0	44	0	18.6102	30.7745	13.1575	61.5	875	0	18	17	45	155.5	1	9	1.0525	3.98244	0.31612	4.66284	5	1	2	95.5	57	0
12946	0	35	0	18.2272	31.4427	12.5485	62.8	2962	0	16	19	45.1	157.3	0	9	1.74038	4.47378	0.36128	4.71835	5	1	1	96.5	63	1
14923	0	23	0	17.3461	33.2918	11.6942	66	2172	0	17	18	46.2	163.2	0	13	1.59815	3.72384	0.62095	5.10692	5	1	1	96	52	1
11878	0	35	0	18.2304	28.3636	11.4578	62.8	3244	0	11	14	40.8	149.6	0	15	1.52315	4.99098	1.00481	4.66284	4.9	1	1	108.5	66	1
11723	0	36	0	17.817	29.5961	11.5631	64.3	3581	0	11	15	42.2	153.9	0	10	1.20766	4.29276	0.44031	5.05141	5.4	1	1	85	55.5	0
8742	0	36	0	18.7813	32.9999	13.7407	61	4492	0	11	13	47.9	159.7	0	8	1.62659	5.19786	1.34351	4.4408	4.9	1	1	96	59.5	12
8745	0	43	0	18.5396	33.9935	14.3026	61.8	4355	0	9	8	49.5	163.4	0	14	1.55936	5.58576	0.81288	4.94039	5.1	1	1	120.5	73	0
10543	0	37	0	17.9109	32.6316	12.8023	64	2729	0	14	16	46.6	161.3	0	9	2.04553	5.79264	0.49676	4.21876	5.044	1	1	97	58	0
894	0	41	0	19.1081	33.9673	14.7436	60	4390	0	12	8	49.9	161.6	1	7	1.41971	4.80996	1.32093	5.10692	5.6	1	1	113	67	1
10470	0	42	0	18.2035	30.6129	12.615	63	3810	0	15	17	44.3	156	0	8	1.20766	4.24104	0.72256	4.77386	5	1	1	98	63	0
10040	0	40	0	18.2906	30.4215	12.5159	62.7	3937	0	12	17	44	155.1	0	13	1.34472	4.31862	0.29354	5.21794	4.942	1	1	114	70.5	1
20086	0	35	0	17.1209	31.8332	11.6124	67	693	0	14	12	44.6	161.4	0	14	1.99122	4.62894	0.38386	4.71835	5.3	1	1	112	66.5	1
16726	0	39	0	16.3879	32.0668	11.1496	70	1078	0	11	9	44.4	164.6	0	11	2.1981	5.172	0.46289	4.71835	5.4	1	1	102	58.5	1
20134	0	22	0	17.3817	30.4979	10.707	66	364	0	6	13	42.3	156	0	16	1.293	4.49964	0.80159	4.77386	5.3	1	1	96.5	62	1
4973	0	43	0	18.3854	30.8098	12.9147	62.4	4729	0	11	12	44.8	156.1	0	11	1.48695	5.45646	0.66611	4.4408	4.9	1	1	94	55	55
1263	0	51	0	18.4473	27.6735	12.2877	62.2	2926	0	16	18	40.9	148.9	1	12	1.83089	5.06856	0.68869	4.16325	5.4	1	1	99.5	61	0
8579	0	36	0	17.9851	34.6455	13.6061	63.8	726	0	11	12	49.5	165.9	0	11	2.30154	4.3962	0.47418	4.71835	4.9	1	1	103.5	61	0
1779	0	36	0	17.6803	32.4021	12.4349	64.9	1439	0	21	20	46	161.3	0	19	1.5697	4.31862	0.3387	4.4408	4.8	1	1	87.5	54.5	60
15740	0	39	0	17.2572	30.2084	11.4113	66.5	406	0	11	17	42.7	157.3	0	10	1.67314	4.70652	0.3387	5.16243	5.8	1	1	99.5	66	1
10970	0	39	0	17.579	30.2075	11.7206	65.3	2128	0	7	15	43	156.4	0	9	1.25938	4.6548	0.59837	5.21794	4.84	1	1	101.5	63.5	0
16422	0	41	0	17.9397	34.0633	13.6131	64	763	0	9	10	48.9	165.1	0	9	2.24982	4.73238	0.32741	5.49549	5.4	1	1	109.5	72	0
15446	0	43	0	18.2291	32.3881	13.3664	63	755	0	18	18	46.9	160.4	1	11	1.86192	4.9134	0.4516	4.38529	5.4	1	2	89.5	54	0
6267	0	35	0	17.9463	32.2566	12.5931	64	2104	0	10	19	46	160.1	0	10	1.83606	4.75824	1.60318	4.94039	5.1	1	1	90.5	57	0
763	0	49	0	19.4679	33.7596	15.4719	59	1500	0	12	14	50.4	160.9	1	6	1.88778	8.24934	0.44031	4.82937	5.1	1	1	93	59	68.25
11144	0	27	0	17.4046	31.8709	11.4779	66	3682	0	8	13	44.5	159.9	0	7	1.7171	4.31862	0.25967	4.9959	5.146	1	1	105.5	60.5	0
4373	0	40	0	18.6193	29.9962	12.667	61.7	4349	0	10	10	43.7	153.2	0	15	1.6809	4.1376	0.58708	4.9959	4.9	1	1	116.5	78	1
12893	0	42	0	17.9533	30.0567	12.1883	64	1094	0	13	19	43.3	155.3	1	10	1.78175	4.5255	0.4516	4.21876	5.6	1	1	95	59.5	0
6744	0	43	0	18.241	32.7284	13.5122	63	4331	0	16	15	47.4	161.2	0	25	1.85933	5.37888	0.34999	4.4408	5.1	1	1	99.5	64.5	0
7150	0	49	0	18.6011	28.6583	12.664	61.8	4672	0	16	17	42.3	150.8	1	9	1.76624	5.53404	0.44031	5.82855	5.1	1	1	107.5	63	0
6456	0	56	0	18.6928	27.3981	12.6821	61.5	347	0	19	22	41	148.1	0	9	1.64211	5.53404	0.58708	4.94039	5	1	1	90.5	57	0
12695	0	41	0	17.7457	34.1963	13.4692	64.8	405	0	20	23	48.9	166	1	14	2.14638	5.63748	0.50805	4.55182	4.9	1	1	96	60.5	12
11787	0	43	0	17.5566	30.0615	11.8735	65.5	2701	0	11	15	43	156.5	0	17	1.86968	5.14614	0.4516	4.9959	5.4	1	3	84	52	60
10649	0	35	0	18.2546	30.4898	12.2419	63	3290	0	5	19	43.8	154.9	0	12	1.35765	3.56868	0.25967	5.32896	5.1	1	3	103	63	12
17478	0	40	0	18.2553	28.9347	11.9645	63	1697	0	14	17	41.9	151.5	0	12	2.09466	5.14614	0.41773	4.60733	5.2	1	1	112.5	67	1
9807	0	42	0	18.641	32.8474	13.8981	61.7	2785	0	8	9	47.9	160.3	0	9	1.46109	6.12882	0.84675	4.94039	5.8	1	1	91	56	40.2
12088	0	44	0	17.6968	32.1427	12.8084	65	3227	0	11	15	46.1	161.4	0	10	1.62142	4.47378	0.23709	5.38447	5.2	1	1	114.5	68	1
18683	0	34	0	17.7007	31.2481	11.9372	65	846	0	19	13	44.3	158.2	0	11	2.0688	4.31862	0.24838	4.77386	5.3	1	2	80.5	50.5	1
3825	0	43	0	18.4124	33.5837	14.0258	62.5	3624	0	13	17	48.8	162.8	0	16	1.65245	4.6548	0.36128	5.43998	5.452	1	1	114.5	75	4.2
14912	0	35	0	16.924	32.1086	11.5197	68	2559	0	18	18	44.8	162.7	0	12	1.78175	4.68066	0.21451	4.82937	4.9	1	1	103	72.5	1
7255	0	51	0	18.871	28.769	13.0556	61	2960	0	10	14	42.8	150.6	0	9	1.83865	5.50818	0.91449	4.77386	5.5	1	1	98.5	62	0
10018	0	33	0	18.4792	33.3028	13.4162	62.3	4005	0	12	14	47.9	161	0	8	1.25938	4.21518	1.14029	5.38447	5	1	1	110	68.5	0
8330	0	37	0	19.1876	32.6877	14.076	60	371	0	23	14	47.9	158	0	10	2.20327	4.9134	0.47418	4.82937	4.6	1	1	98	59.5	60
20542	0	45	0	17.992	31.2626	12.8335	64	369	0	10	14	45.2	158.5	0	12	2.81874	5.9478	0.50805	5.82855	5.5	1	1	129.5	84.5	60
13763	0	29	0	16.9385	31.1718	10.8947	68	2798	0	7	12	43.2	159.7	0	14	1.73521	5.58576	0.31612	4.71835	5.4	1	1	92.5	62.5	1
8274	0	35	0	18.979	32.8275	13.8245	60.7	2540	0	18	18	47.8	158.7	0	8	2.15414	3.98244	0.42902	4.49631	5.4	1	1	106.5	64.5	1
19195	0	27	0	18.8896	30.3287	12.3221	61	427	0	7	7	43.7	152.1	0	5	1.83606	4.06002	0.18064	4.71835	5.4	1	1	94	51.5	1
13035	0	38	0	17.4906	32.6564	12.4653	65.9	2978	0	15	19	46.3	162.7	0	13	1.71193	5.61162	0.51934	4.77386	4.9	1	1	100	63.5	1
9805	0	34	0	17.8717	29.4773	11.4873	64.5	4019	0	16	18	42	153.3	0	23	1.40937	4.6548	0.83546	4.9959	5.1	1	1	90	56	1
8868	0	32	0	18.7443	29.2981	12.0944	61.5	350	0	10	16	42.4	150.4	1	12	3.02562	5.6892	0.23709	4.60733	5.3	1	1	88	48	0
15327	0	45	0	17.6001	28.6431	11.554	65.5	2197	0	17	22	41.2	153	0	25	1.9395	6.62016	0.38386	4.71835	5.4	1	3	107	65	54
20651	0	57	0	17.7375	29.3882	12.5847	65	390	0	11	16	43	155.7	0	15	1.8102	5.45646	0.6774	5.32896	5.5	1	1	135.5	78.5	12
9682	0	55	0	18.3024	29.0303	12.8711	63	1457	0	20	20	42.9	153.1	0	9	3.08768	6.51672	0.27096	4.55182	5.2	1	1	90.5	55.5	1
3911	0	36	0	17.4732	32.3898	12.2419	66	3663	0	11	13	45.8	161.9	0	9	1.57746	4.55136	0.28225	4.9959	5.044	1	1	98	59	1
11869	0	44	0	17.5313	28.725	11.4665	65.8	3258	0	10	15	41.2	153.3	0	9	1.5516	4.29276	0.21451	4.94039	5.5	1	1	102.5	67	0
20302	0	40	0	18.6072	30.1343	12.7226	62	392	0	13	15	43.9	153.6	0	15	1.73262	5.50818	0.40644	4.66284	5.3	1	1	99.5	59	2.8
13108	0	54	0	17.0925	29.5027	11.8475	67.5	1426	0	5	15	42.4	157.5	0	10	1.4042	3.95658	0.48547	4.9959	5.7	1	1	109	62	0
19467	0	45	0	18.0305	30.7341	12.6851	64	817	0	17	20	44.5	157.1	0	13	2.09466	3.56868	0.21451	5.21794	5.3	1	1	113.5	63.5	1
14569	0	31	0	18.0359	31.2046	12.0899	64	392	0	15	18	44.4	156.9	0	12	1.82054	4.18932	0.20322	4.38529	5.4	1	1	99	62	12
7418	0	55	0	17.707	31.2707	13.1211	65.2	4108	0	13	12	45.5	160.3	0	7	2.26016	4.86168	0.32741	4.60733	4.6	1	1	110	65	1
9427	0	39	0	17.818	31.8189	12.547	64.8	3476	0	14	10	45.5	159.8	0	9	1.28007	4.57722	0.58708	4.82937	4.7	1	3	100	65.5	0
11804	0	35	0	17.9312	33.4485	13.0507	64.4	2506	0	9	16	47.7	163.1	0	12	1.32662	3.6204	0.38386	5.66202	5.146	1	1	95.5	58	0
9441	0	40	0	17.4975	33.8401	13.0328	66	4263	0	13	14	48.1	165.8	0	9	1.88261	5.22372	0.73385	5.32896	5.6	1	1	91.5	52	3.86167
2830	0	48	0	17.4458	33.4243	13.2675	66.2	4365	0	9	16	47.9	165.7	1	7	2.26534	5.37888	0.65482	4.82937	5.1	1	2	105.5	71	1
11242	0	40	0	17.6361	32.8243	12.7949	65.5	3792	0	15	15	46.8	162.9	1	11	1.91364	4.16346	0.42902	4.77386	4.636	1	1	91.5	56	0
3457	0	32	0	18.8801	33.829	13.9779	61.2	4397	0	9	8	49	161.1	0	8	1.76624	4.47378	0.58708	4.66284	4.7	1	1	94	56.5	54
15078	0	26	0	18.0583	33.2893	12.6165	64	1838	0	13	17	47.1	161.5	0	13	1.88778	4.62894	0.46289	4.82937	5	1	1	93.5	60.5	1
5686	0	48	0	20.2063	29.0834	14.1567	57.2	2793	0	23	26	44.2	147.9	0	27	1.34213	6.30984	0.80159	4.4408	5.2	1	1	86	49	0
9486	0	39	0	18.5228	32.6115	13.5394	62.4	2850	0	14	17	47.3	159.8	0	10	2.04035	5.19786	0.44031	5.27345	5.4	1	1	113	75	1
7384	0	44	0	19.4588	32.7841	14.7848	59.4	392	0	18	21	48.7	158.2	0	17	1.53867	5.50818	0.66611	4.94039	5.4	1	2	106.5	64.5	0
4855	0	46	0	18.8259	31.7239	13.8741	61.4	1441	0	18	21	46.7	157.5	0	11	2.07139	5.99952	0.41773	4.77386	5.5	1	1	118	77.5	12
12381	0	40	0	17.8422	29.7589	11.8949	64.8	3287	0	13	15	42.7	154.7	0	14	1.6628	4.9134	0.30483	4.4408	4.6	1	1	116.5	70	18
8566	0	38	0	19.2719	31.8937	13.905	60	1568	0	24	31	46.9	156	0	40	1.49729	5.37888	0.77901	4.9959	4.9	1	1	110	68.5	0
1909	0	39	0	18.2112	34.2799	13.8937	63.5	4608	0	14	13	49.4	164.7	0	13	2.17741	5.35302	0.39515	4.49631	5.5	1	1	105	67	12
9430	0	52	0	18.8649	31.3246	14.0932	61.3	3626	0	14	16	46.5	157	0	9	2.30671	6.51672	0.80159	5.27345	5	1	1	102.5	64.5	0
19332	0	45	0	17.0087	33.0043	12.4917	68	1070	0	9	12	46.7	165.7	0	13	2.12052	6.93048	0.42902	5.93957	5.4	1	1	130	75	0
12517	0	46	0	17.5509	28.6996	11.594	65.9	3333	0	7	12	41.3	153.4	0	10	2.2343	5.8185	0.54192	5.21794	5.4	1	1	102	52	0
3937	0	50	0	17.7471	32.8455	13.4794	65.2	4011	0	12	19	47.5	163.6	0	15	1.70935	4.9134	0.77901	3.8857	4.7	1	3	95	59	66
5689	0	41	0	18.2815	29.8654	12.3951	63.3	4382	0	9	15	43.3	153.9	0	10	1.42747	4.49964	0.77901	4.77386	5	1	1	90.5	58.5	33
10587	0	53	0	18.0914	25.8899	11.5395	64	3998	0	11	14	38.3	145.5	0	11	2.39464	6.05124	0.74514	5.99508	5.4	1	1	120.5	79	0
9095	0	18	0	18.9206	32.5422	12.7134	61.2	2597	0	12	19	46.4	156.6	0	10	1.54126	3.15492	0.41773	4.77386	5	1	1	99	61	0
15036	0	35	0	17.1561	30.6978	11.2965	67.5	451	0	15	16	43.1	158.5	0	15	2.14379	4.96512	0.27096	5.05141	5.5	1	1	105	71	0
13165	0	42	0	18.3823	32.3724	13.4859	63	3212	0	11	19	47	159.9	0	8	1.92398	5.32716	0.23709	3.83019	4.9	2	1	93.5	62.5	126
12956	0	55	0	17.2351	34.3524	13.7971	67.2	2640	0	15	25	49.4	169.3	1	11	1.74038	5.3013	0.36128	5.99508	5.1	1	1	142	79.5	68.25
8855	0	29	0	20.178	34.1445	15.1798	57.4	1603	0	19	16	50.5	158.2	0	9	1.85675	4.62894	0.24838	4.60733	4.8	1	1	100	62.5	0
8459	0	56	0	18.5322	30.3948	13.655	62.5	4222	0	28	22	45.1	156	1	15	2.01449	5.61162	0.65482	4.77386	5.2	1	1	109.5	71	0
8355	0	39	0	18.5643	33.4814	13.9344	62.4	4448	0	26	15	48.6	161.8	0	12	1.66021	5.09442	0.4516	4.49631	4.8	1	1	118.5	74.5	57
14009	0	23	0	18.1007	34.7675	13.0767	64	735	0	10	17	49.1	164.7	1	9	1.63435	3.41352	0.23709	4.77386	4.9	1	1	121.5	73.5	0
3388	0	34	0	18.3018	31.6123	12.6727	63.3	3534	0	6	16	45.4	157.5	0	9	1.83089	4.62894	0.21451	4.38529	4.4	1	1	126	74.5	1
3256	0	43	0	19.3088	30.4896	13.67	60	4400	0	29	24	45.2	153	0	10	2.00932	5.19786	0.54192	4.32978	4.8	1	1	108	67.5	1
19222	0	52	0	18.6877	32.6152	14.4446	62	998	0	17	20	48.2	160.6	0	14	2.89632	5.76678	0.36128	4.94039	5.6	1	3	87	60	1
4269	0	43	0	18.9051	33.1692	14.3697	61.3	4415	0	15	16	48.7	160.5	0	9	1.70935	5.22372	0.55321	4.94039	4.6	1	1	127	77.5	0
8653	0	40	0	18.6627	28.4493	12.1797	62.1	3150	0	9	17	41.6	149.3	0	11	2.18258	5.6892	0.50805	4.4408	5	1	1	99.5	64.5	1
5201	0	56	0	18.1105	30.0983	13.1534	64	1093	0	10	17	44.3	156.4	0	10	1.47661	5.06856	0.72256	5.27345	5.5	1	1	139	85	0
11024	0	49	0	17.9722	29.4602	12.4125	64.5	3622	0	21	25	42.9	154.5	1	14	2.23689	5.24958	0.37257	5.05141	5.044	1	1	121	74.5	1
1218	0	54	0	17.5658	30.8956	12.8077	66	2752	0	22	23	44.8	159.7	0	12	2.19034	7.08564	0.65482	4.55182	5.5	1	1	89.5	63.5	0
20007	0	40	0	18.7034	31.118	13.1998	62	732	0	7	14	45.4	155.8	0	16	2.22396	4.62894	0.66611	4.88488	5.5	1	1	97.5	55.5	27.3
9245	0	49	0	18.7037	29.9923	13.2759	62	3596	1	12	15	44.3	153.9	0	12	1.82054	4.9134	0.19193	5.32896	5	1	1	132	75	1
6270	0	35	0	17.8529	33.6295	13.0598	65	1373	0	16	13	47.9	163.8	0	18	2.0688	4.1376	0.44031	4.4408	5.2	1	3	95	52.5	36
7408	0	43	0	18.6296	30.5526	13.0881	62.3	2657	0	10	14	44.7	154.9	0	12	2.09725	5.3013	0.89191	4.82937	4.8	1	1	107	70.5	18
10479	0	49	0	18.4234	27.3013	12.0739	63	4028	0	15	14	40.3	147.9	1	10	1.55936	5.37888	0.72256	4.9959	4.7	1	1	99	55	0
6465	0	44	0	17.9131	31.474	12.8104	64.8	4378	0	10	13	45.4	159.2	0	17	1.88778	4.42206	0.28225	4.77386	4.7	1	1	93.5	60.5	0
16813	0	41	0	17.7233	35.7156	14.0858	65.5	1854	0	12	22	51.1	169.8	0	9	1.86192	4.57722	0.46289	4.60733	5.2	1	1	108	71	0
17276	0	63	0	17.861	26.5872	12.1099	65	1470	0	24	28	39.6	148.9	0	16	1.44816	5.66334	0.59837	4.49631	5.1	1	1	119	74	0
14898	0	46	0	17.5907	34.1554	13.6089	66	997	0	15	19	49	166.9	0	12	1.37058	4.08588	0.30483	4.60733	5.2	1	1	120	65.5	1
49	0	50	0	18.6726	30.8135	13.6199	62.2	4422	0	15	13	45.5	156.1	1	13	1.51281	5.8185	0.84675	4.60733	4.9	1	1	120.5	72.5	60
11282	0	20	0	19.3633	30.3668	12.3904	60	777	0	11	15	43.8	150.4	0	9	1.91105	4.34448	0.57579	4.88488	4.636	1	1	85	52	0
3841	0	44	0	18.0986	33.5241	13.7795	64.2	3277	0	8	13	48.5	163.7	1	12	1.47143	4.37034	0.64353	4.82937	5.2	1	1	109	65	12
20293	0	48	0	17.6056	35.6651	14.3377	66	625	0	20	15	51.3	170.7	0	23	2.30154	5.6892	0.36128	5.10692	5.7	1	1	184	94.5	1
16505	0	30	0	18.1568	33.8905	13.1941	64	1981	0	13	24	48.3	163.1	1	11	1.49988	4.57722	0.55321	4.66284	5.4	1	1	122	77.5	1
15234	0	36	0	17.4762	32.0094	12.138	66.5	708	0	24	24	45.3	161	0	10	1.1456	3.4911	0.3387	4.4408	5.2	1	1	97	60	1
16646	0	40	0	17.8795	31.791	12.6777	65	358	0	13	21	45.6	159.7	1	12	1.75848	4.16346	0.50805	4.55182	5	1	1	103	68.5	2.8
129	0	37	0	18.9599	31.6273	13.4743	61.3	734	0	14	12	46.2	156.1	0	14	2.17483	4.31862	0.38386	4.88488	5	1	1	97.5	59.5	60
12064	0	45	0	18.6268	31.7363	13.6556	62.4	3289	0	13	17	46.5	158	0	11	1.80503	4.99098	0.15806	4.55182	5.8	1	1	86.5	53	1
16392	0	36	0	17.8831	31.3047	12.2831	65	1833	0	15	24	44.7	158.1	0	14	1.26714	3.879	0.75643	4.9959	5	1	2	108	73	0
8688	0	40	0	18.2219	29.4288	12.1481	63.8	4534	0	7	14	42.6	152.9	0	12	1.66021	4.44792	0.4516	4.66284	4.9	1	1	91.5	58	0
10536	0	35	0	18.1675	32.6374	13.0015	64	2534	0	17	17	46.8	160.5	0	9	1.5516	4.18932	0.23709	4.88488	5.1	1	1	101	59.5	18
7033	0	53	0	17.1016	29.2937	11.7649	68	737	0	21	27	42.1	156.9	0	16	2.56014	6.23226	0.51934	5.99508	5.6	1	2	127	73.5	0
19107	0	39	0	18.0326	29.9454	12.1046	64.5	1106	0	8	10	43.1	154.6	0	13	1.4223	3.90486	0.57579	5.21794	5	1	1	121	67.5	2.8
19250	0	47	0	18.1742	34.3239	14.3497	64	1069	0	7	9	49.9	165.7	0	11	1.86192	4.24104	0.46289	5.10692	5.3	1	1	99	59	2.2
10736	0	35	0	17.8946	32.6097	12.7232	65	3601	0	15	16	46.5	161.2	0	10	2.17741	4.3962	0.31612	5.10692	5.044	1	1	113	71	0
12228	0	37	0	17.8963	31.9649	12.5958	65	2093	0	16	16	45.7	159.8	0	13	2.23689	4.96512	0.37257	4.82937	5.1	1	1	97	60.5	0
13209	0	39	0	17.6253	32.1426	12.5042	66	1491	0	6	10	45.8	161.2	0	9	1.62918	3.2325	0.25967	4.94039	5.4	1	1	96.5	57.5	0
10181	0	21	0	17.9522	32.1259	11.8237	64.8	720	0	10	15	45.1	158.5	0	10	1.35765	4.18932	0.53063	4.88488	5.2	1	1	109.5	68	0
13168	0	36	0	17.6285	34.7916	13.3434	66	1651	0	13	19	49.4	167.4	0	10	1.34989	4.9134	0.6774	4.94039	5	1	1	96.5	56	1
18032	0	40	0	18.1802	31.5167	12.8712	64	1442	0	9	9	45.5	158.2	1	10	1.65504	4.37034	0.6774	5.551	5.2	1	1	98.5	60	36
375	0	47	0	19.2966	31.5112	14.3071	60.3	2620	0	12	16	46.9	155.9	0	11	2.11276	5.09442	0.50805	4.66284	4.4	1	1	91.5	55.5	12
1478	0	41	0	18.5909	35.4366	14.9	62.6	3671	0	13	14	51.6	166.6	0	9	1.30334	3.93072	0.64353	5.10692	5.1	1	1	102.5	67.5	12
20128	0	22	0	17.9072	30.8309	11.3725	65	343	0	8	8	43.3	155.5	0	8	2.12052	3.67212	0.27096	4.55182	5.3	1	1	104.5	62	8.4
10933	0	36	0	18.4765	32.0407	13.1313	63	573	0	28	17	46.3	158.3	0	11	0.951648	3.54282	0.32741	4.21876	4.738	1	1	97.5	57.5	45.3
18550	0	28	0	18.1889	34.4981	13.3613	64	280	0	18	16	49.1	164.3	1	16	1.78434	3.56868	0.31612	4.88488	5.2	1	1	91	63	1
1524	0	50	0	18.1894	29.8421	12.82	64	4384	0	16	17	43.7	155	0	9	1.49988	4.70652	0.54192	4.88488	5.5	1	1	97.5	59.5	1
503	0	35	0	18.9377	28.8244	12.2931	61.5	3311	0	15	21	42.1	149.1	0	12	1.43264	4.70652	0.66611	4.55182	4.8	1	1	117	79	1
19236	0	48	0	17.3844	32.5955	12.9289	67	412	0	39	21	46.7	163.9	1	45	2.01708	4.68066	0.50805	5.43998	5.6	1	1	100.5	59.5	1
15675	0	52	0	17.9225	28.6411	12.2659	65	1446	1	20	25	41.9	152.9	0	15	2.15155	5.12028	0.39515	4.88488	5.1	1	1	115	71	0
7254	0	40	0	17.7073	33.4548	13.1395	65.8	4384	0	9	13	47.8	164.3	0	6	1.58263	4.57722	0.39515	4.10774	5	1	1	102	64.5	0
11863	0	28	0	17.1355	33.1968	11.7882	68	2927	0	11	14	46.2	164.2	0	11	1.60591	4.03416	0.41773	4.94039	4.8	1	1	94.5	56	1
694	0	73	0	18.6756	25.7707	13.0834	62.4	371	0	30	28	39.7	145.8	0	14	1.46368	5.06856	0.60966	4.88488	5.5	1	1	123	75	0
15559	0	35	0	18.0695	32.2745	12.7769	64.5	2220	0	23	20	46.2	159.9	0	12	1.85933	4.42206	0.19193	5.05141	4.8	1	1	109.5	61.5	0
8809	0	31	0	18.0716	31.8637	12.4035	64.5	734	0	11	15	45.4	158.5	0	12	2.12311	3.95658	0.29354	4.94039	4.6	2	1	101.5	65.5	120
14011	0	37	0	18.2138	28.536	11.6774	64	735	0	16	18	41.2	150.4	0	15	1.78951	4.0083	0.49676	4.88488	4.7	1	1	117.5	68	0
15523	0	35	0	17.6625	34.661	13.2799	66	1829	0	25	21	49.2	166.9	1	11	1.87744	5.01684	0.20322	4.49631	4.9	1	2	112.5	60	1
3678	0	44	0	18.2152	31.1911	13.0127	64	2995	0	11	20	45.3	157.7	0	13	1.9576	5.74092	0.68869	5.60651	5.2	1	1	117.5	72.5	2.8
3983	0	30	0	18.9602	31.1925	12.9244	61.5	4025	0	9	10	45.2	154.4	0	11	1.25421	3.90486	0.3387	4.77386	5.1	1	1	108	68.5	1
19276	0	35	0	18.8085	33.9413	14.1599	62	1001	0	8	14	49.3	161.9	0	13	2.0688	4.3962	0.30483	4.9959	5.3	1	1	104	57	2.8
7369	0	41	0	18.7257	32.4459	13.8173	62.3	3650	0	11	12	47.4	159.1	0	10	1.93433	6.10296	1.10642	5.43998	5.2	1	1	139.5	91	0
4914	0	43	0	17.4143	29.3908	11.5683	67	4377	0	12	15	42	155.3	0	9	2.25241	5.74092	1.04997	4.66284	5.4	1	1	132.5	82	0
5648	0	42	0	18.8797	30.8429	13.3911	61.8	4638	0	10	11	45.3	154.9	0	10	1.4404	5.24958	0.76772	5.27345	5.5	2	1	104	56.5	90
8712	0	39	0	18.1461	31.429	12.7612	64.3	3274	0	11	16	45.3	158	0	9	1.46109	5.61162	0.34999	4.82937	5.044	1	1	92.5	58.5	0
16378	0	40	0	17.5477	33.4225	12.9687	66.5	1806	0	9	19	47.6	164.7	0	12	2.40498	5.79264	0.27096	5.16243	5.7	1	1	103	67	1
17794	0	35	0	17.4174	31.6483	11.9122	67	1717	0	9	11	44.7	160.2	0	11	2.35326	5.4306	0.24838	4.77386	4.9	1	1	86	52	0
19196	0	29	0	17.9542	29.3685	11.3004	65	427	0	11	10	41.7	152.4	0	7	1.70676	4.62894	0.44031	4.77386	5.1	1	1	109.5	66.5	1
4535	0	45	0	19.323	29.5442	13.4555	60.4	4387	0	9	15	44	150.9	1	11	1.92398	4.93926	0.3387	4.49631	4.9	1	1	111	67.5	0
8984	0	37	0	17.5533	32.047	12.301	66.5	723	0	14	12	45.5	161	1	11	1.60849	5.01684	0.5645	4.38529	4.9	1	2	107	69.5	0
1163	0	41	0	17.4233	34.4562	13.2887	67	2823	0	12	13	49	167.7	0	9	2.1619	5.6892	0.47418	4.77386	4.8	2	2	95.5	62.5	90
11169	0	33	0	18.2422	32.5841	12.958	64	3562	0	8	13	46.7	160	0	9	1.39385	3.64626	0.34999	4.9959	5.248	1	1	99	58	1
16442	0	44	0	18.2452	32.363	13.4925	64	1816	0	10	20	47	160.5	0	10	1.78434	4.47378	0.37257	4.94039	5	1	1	100	66	1
16065	0	39	0	17.4304	33.684	12.8926	67	2190	0	13	17	47.8	165.6	0	13	1.73262	4.37034	0.38386	4.82937	5.1	1	1	110.5	60.5	2.8
5936	0	39	0	17.9716	32.5303	13.0092	65	4382	0	10	14	46.7	161.2	0	10	2.07914	5.19786	0.50805	4.05223	5	1	1	97	56.5	1
9721	0	36	0	18.1958	32.987	13.2382	64.2	4035	0	16	15	47.4	161.4	0	29	1.94726	5.09442	0.41773	4.9959	5.1	1	1	89.5	56.5	0
14451	0	36	0	17.4371	30.514	11.5954	67	2543	0	14	12	43.2	157.4	0	13	1.48695	3.31008	0.25967	4.71835	4.8	1	1	101.5	62.5	1
9812	0	41	0	19.0635	31.1135	13.6132	61.3	3277	0	16	13	45.8	155	0	8	1.52574	5.0427	0.55321	4.16325	4.1	1	1	94.5	58	0
11385	0	50	0	18.7881	31.911	14.1793	62.2	3288	0	13	18	47.2	158.5	0	13	1.60073	5.12028	0.31612	4.55182	5.044	1	1	91.5	57.5	0
4664	0	48	0	19.1605	30.5711	13.8831	61	1256	0	29	20	45.5	154.1	0	12	1.69642	5.50818	1.26448	4.66284	5.1	1	1	116	67.5	1
9940	0	43	0	17.8474	29.8952	12.1534	65.5	539	0	10	8	43.1	155.4	0	9	1.72228	4.03416	0.20322	4.38529	4.6	1	1	90	57.5	0
14464	0	38	0	17.9878	32.6262	13.0093	65	2584	0	18	17	46.8	161.3	1	12	1.62659	3.54282	0.3387	4.4408	4.9	1	1	102.5	66	0
277	0	58	0	19.0751	31.8303	14.8735	61.3	721	0	21	23	47.8	158.3	0	13	1.87226	5.74092	0.69998	4.71835	5	1	1	98	61.5	0
8170	0	31	0	18.7143	38.2338	15.6879	62.5	3167	0	14	11	55.3	171.9	0	10	1.87744	5.89608	0.60966	5.551	5	1	1	108	67.5	0
7474	0	34	0	18.2799	31.034	12.4742	64	225	0	8	13	44.6	156.2	0	9	2.12052	3.72384	0.4516	5.38447	5	1	2	122	78.5	47
19277	0	29	0	18.281	32.2871	12.6668	64	1084	0	12	9	46.1	158.8	0	17	1.65504	4.88754	0.38386	5.05141	5	1	1	129.5	74	1
14769	0	35	0	17.4631	32.5368	12.2873	67	2608	0	21	20	46	162.3	0	19	1.70417	4.55136	0.18064	4.60733	5.4	1	1	102.5	64.5	1
20508	0	35	0	17.4648	34.1617	12.8943	67	392	0	13	16	48.3	166.3	0	13	1.34472	5.4306	0.83546	4.77386	5.5	1	2	111	71	2.8
8860	0	31	0	19.6681	29.8116	13.0794	59.5	3682	0	13	15	43.9	149.4	0	8	1.17663	5.50818	0.77901	4.94039	4.9	1	3	89.5	54	1
11250	0	27	0	18.7266	33.3991	13.4191	62.5	2765	0	9	13	48	160.1	0	9	1.91623	5.09442	0.64353	5.05141	4.84	1	2	117.5	71	1
9186	0	44	0	18.2894	31.3432	13.1559	64	1820	0	11	11	45.6	157.9	1	15	1.94209	4.96512	0.39515	5.16243	4.9	1	1	111.5	74.5	60
14284	0	30	0	17.8726	31.6682	12.1015	65.5	2413	0	12	15	44.9	158.5	0	12	1.8283	4.73238	0.53063	5.43998	5.2	1	1	92	56	4.2
14690	0	35	0	17.6077	33.3538	12.7399	66.5	2176	0	15	14	47.3	163.9	0	17	1.70417	4.03416	0.53063	5.551	4.4	1	3	112	68.5	0
18126	0	34	0	17.7433	33.2272	12.7751	66	1106	0	13	10	47.2	163.1	0	19	1.75848	4.3962	0.44031	4.88488	5.2	1	1	98.5	59	0
10968	0	36	0	17.6639	32.5684	12.5601	66.3	1088	0	18	18	46.3	161.9	0	21	1.88519	4.47378	0.44031	5.10692	4.942	1	1	107.5	63	4.2
20668	0	39	0	19.5187	29.5142	13.2888	60	365	0	11	13	43.8	149.8	0	9	1.91364	5.32716	0.40644	4.77386	5.3	1	1	125.5	76	1
606	0	55	0	19.2637	31.0639	14.5749	60.8	1748	0	15	14	46.7	155.7	0	12	1.61884	5.4306	0.44031	4.77386	4.8	1	1	101.5	57.5	0
6690	0	51	0	18.802	31.5088	14.0988	62.3	1492	0	16	17	46.7	157.6	0	13	2.18	5.22372	0.81288	4.66284	5.1	1	1	123	74	0
824	0	46	1	19.5274	31.736	14.5778	60	4009	0	18	12	47.4	155.8	0	15	1.53608	3.05148	0.44031	5.60651	5.8	1	1	104.5	73.5	0
19812	0	41	0	18.3121	34.7866	14.3689	64	364	0	23	19	50.4	165.9	1	19	2.04294	4.9134	0.5645	5.43998	5.4	1	1	106	60	60
7125	0	43	0	18.3149	30.7968	12.9254	64	732	0	11	16	44.8	156.4	1	9	1.91105	6.36156	0.47418	4.9959	5.8	1	1	114.5	52.5	36
15780	0	57	0	18.3161	27.1717	12.4087	64	1118	0	16	26	40.5	148.7	0	15	2.27568	5.40474	0.27096	5.49549	5.8	1	1	105	60	1
13938	0	21	0	19.539	31.3881	13.0306	60	2730	0	11	17	45.5	152.6	0	13	1.71193	4.57722	0.36128	4.88488	5.1	1	1	101	57.5	1
8696	0	35	0	19.0343	33.848	14.3625	61.6	2547	0	9	14	49.4	161.1	0	7	1.86192	4.55136	0.23709	4.71835	4.9	1	1	106	69.5	54
4123	0	45	0	19.2866	32.059	14.4353	60.8	4681	0	10	10	47.6	157.1	1	13	1.64211	5.63748	0.81288	4.60733	4.4	1	1	90	52.5	0
2988	0	45	0	18.6144	30.8789	13.348	63	2551	0	10	15	45.3	156	1	9	2.09207	5.79264	0.41773	4.27427	5.4	1	1	85.5	54.5	0
11318	0	23	0	18.9207	28.8551	11.6561	62	1491	0	11	15	41.5	148.1	0	8	1.59556	4.75824	0.44031	4.88488	4.942	1	1	98.5	61.5	0
1588	0	36	0	18.7703	33.8425	14.1619	62.5	728	0	8	9	49.2	161.9	1	7	1.64728	3.64626	0.44031	5.10692	5.5	1	1	105	63	1
15468	0	58	0	18.3306	31.3268	13.9791	64	1470	0	20	23	46.4	159.1	0	17	2.5498	6.28398	0.49676	5.27345	5.4	1	1	155.5	97	0
10515	0	39	0	17.966	33.0842	13.2318	65.3	2962	0	13	19	47.5	162.6	0	9	2.01967	4.9134	0.72256	4.82937	4.7	1	1	97	64.5	31.85
1748	0	40	0	17.9716	32.4784	13.0634	65.3	4011	0	39	28	46.7	161.2	0	39	1.24645	4.93926	0.91449	4.4408	4.8	1	1	84	56.5	0
7052	0	59	0	18.3383	30.1542	13.6013	64	729	0	14	15	44.8	156.3	1	11	1.42489	4.93926	0.44031	3.8857	4.7	1	1	94	58.5	0
7982	0	51	0	17.919	28.2997	12.121	65.5	2182	0	11	14	41.4	152	0	9	1.30852	4.49964	0.58708	4.49631	5.2	1	2	87	51.5	1
18583	0	38	0	18.3432	32.4471	13.3049	64	1127	0	12	12	46.9	159.9	0	11	2.24982	4.06002	0.27096	5.43998	5.4	1	1	98.5	55.5	1
8679	0	41	0	19.5729	30.514	13.8493	60	1103	0	12	16	45.4	152.3	1	9	1.94984	5.09442	0.39515	5.49549	5.2	1	1	99.5	62	0
10977	0	46	0	19.4116	30.4846	13.9781	60.5	3677	0	8	16	45.5	153.1	1	7	1.37058	4.29276	0.77901	4.55182	5.146	1	1	133	83.5	1
17113	0	39	0	17.3987	32.4151	12.4136	67.5	715	0	16	18	46	162.6	0	17	3.31008	6.95634	0.39515	4.77386	5.1	2	1	132	84.5	113.75
3481	0	39	0	18.1809	31.2465	12.7519	64.6	4345	0	12	11	45.1	157.5	1	8	1.62659	4.9134	0.5645	4.71835	5.2	1	1	93	63	0
13604	0	39	0	17.2741	33.3554	12.6303	68	469	0	17	19	47.2	165.3	0	19	1.81796	5.71506	0.47418	4.66284	5.1	1	1	101.5	66	0
12009	0	33	0	18.0232	33.1343	12.9788	65.2	3360	0	12	15	47.3	162	0	9	1.73262	4.62894	0.14677	4.71835	5	1	1	96	56.5	0
7272	0	47	0	19.3608	32.6856	14.8854	60.7	3807	0	17	17	48.7	158.6	1	9	1.8464	6.74946	0.57579	5.10692	4.4	1	3	93.5	55	1
7023	0	37	0	18.8032	30.8557	13.0737	62.5	3997	0	13	12	45	154.7	0	11	1.76365	5.40474	0.24838	4.55182	4.9	1	1	96.5	59.5	1
6966	0	52	0	19.2659	28.0166	13.248	61	2962	0	16	14	42.2	148	0	12	1.15853	5.06856	1.00481	4.32978	4.8	1	3	79.5	44	0
20216	0	48	0	18.3743	29.2045	12.6878	64	364	0	25	23	42.9	152.8	0	28	2.48256	4.5255	0.40644	5.82855	5.6	1	1	115	60.5	12
13194	0	31	0	17.9542	29.269	11.4044	65.5	1361	0	18	16	41.7	152.4	1	12	1.47143	4.62894	1.10642	4.71835	5.4	1	3	94	58.5	0
20153	0	24	0	18.376	29.7816	11.5779	64	266	0	6	9	42.4	151.9	0	12	1.9395	5.4306	0.68869	4.94039	5.1	1	1	116.5	73.5	1
5760	0	47	0	18.2359	29.2581	12.5282	64.5	1929	0	12	20	42.8	153.2	0	12	1.49988	5.53404	0.65482	4.60733	5.4	1	1	116	77	0
4224	0	44	0	18.046	33.3859	13.7214	65.2	1376	0	34	22	48.3	163.6	0	9	1.1275	3.54282	0.5645	4.94039	5.5	1	1	98.5	63	12
11719	0	47	0	18.8872	31.2501	13.8686	62.3	1750	0	16	22	46.2	156.4	0	14	1.7921	5.63748	0.23709	4.32978	5.1	1	1	126.5	84	1
7620	0	41	0	18.2728	35.1469	14.4925	64.4	4368	0	14	16	50.9	166.9	0	18	1.71969	4.68066	0.51934	4.55182	4.8	1	1	106.5	67	0
13476	0	41	0	18.108	29.3557	12.1212	65	385	0	12	20	42.5	153.2	0	11	1.77658	4.37034	0.39515	5.16243	4.8	1	1	94.5	57.5	11
3834	0	38	0	18.1086	32.1743	12.9829	65	727	0	25	17	46.3	159.9	0	12	1.40937	4.24104	1.50157	4.82937	5.2	1	1	113.5	74	0
17742	0	40	0	18.1086	34.6097	14.047	65	1017	0	25	22	49.9	166	0	15	2.92218	5.66334	0.28225	4.9959	5.3	1	1	111.5	60.5	0
4122	0	39	0	17.8906	31.6446	12.6295	65.8	3316	0	11	19	45.4	159.3	0	9	1.55677	3.90486	0.41773	4.94039	5.5	1	1	81	56	9.1
13715	0	36	0	18.6869	33.612	13.9996	63	2562	0	12	14	48.8	161.6	1	16	2.13862	5.79264	0.28225	4.82937	5.4	1	2	106.5	72	8.16667
9904	0	37	0	18.6873	34.537	14.4369	63	2489	0	12	19	50.2	163.9	0	11	1.37575	3.69798	0.32741	5.05141	4.7	2	2	94	61.5	84
5575	0	52	0	18.1965	33.8723	14.5219	64.7	4270	0	12	19	49.6	165.1	0	10	1.84123	6.05124	0.62095	4.38529	5.1	1	1	109	70.5	22
149	0	42	0	18.3973	33.5013	14.0097	64	298	0	19	16	48.7	162.7	0	8	1.26714	6.49086	1.70479	4.16325	4.5	1	3	83.5	45.5	0
12465	0	44	0	18.2556	29.0731	12.3204	64.5	2922	0	12	16	42.4	152.4	0	11	1.36799	4.7841	0.44031	4.60733	5.4	1	1	101.5	58	1
11409	0	51	0	18.6905	31.4962	14.0089	63	2522	0	12	15	46.6	157.9	0	9	2.58341	6.3357	0.46289	5.32896	5.452	1	1	111.5	74.5	40
1961	0	41	0	18.5449	34.3387	14.4412	63.5	1967	0	13	12	50	164.2	0	9	1.60849	4.80996	0.7903	4.4408	4.7	1	1	100	57.5	0
6677	0	51	0	18.9949	30.4658	13.8896	62	3866	0	10	13	45.4	154.6	1	8	1.98346	4.93926	0.49676	4.88488	4.8	1	1	135	78.5	0
17989	0	38	0	18.694	33.6664	14.1439	63	1493	0	21	13	49	161.9	0	22	2.63772	4.24104	0.30483	4.94039	5.5	1	1	144	93	54
20516	0	41	0	18.705	31.7352	13.5565	63	399	0	10	11	46.4	157.5	0	10	1.96536	4.47378	0.31612	5.10692	5.2	1	1	101.5	56.5	1
5955	0	44	0	19.163	30.2143	13.5529	61.5	4370	0	14	15	44.8	152.9	0	10	1.67831	5.9478	1.20803	4.60733	4.8	1	1	94.5	61	47
13330	0	36	0	19.0149	33.3946	14.2342	62	716	1	15	15	48.8	160.2	0	13	1.36541	3.41352	0.19193	5.99508	5.4	1	1	103	62	1
19300	0	35	0	18.1392	31.9138	12.7539	65	699	0	11	10	45.8	158.9	0	16	1.83606	4.80996	0.38386	4.60733	5.2	1	1	104.5	64	0
4197	0	41	0	18.5677	32.2411	13.6261	63.5	3661	0	12	16	47	159.1	0	6	2.01708	5.32716	0.38386	4.4408	4.8	2	1	106	69	90
5729	0	39	0	18.7815	30.5	13.0443	62.8	3658	0	8	15	44.6	154.1	0	13	1.48954	4.60308	0.88062	4.94039	4.942	1	1	121.5	83	1
10820	0	46	0	18.1477	31.9006	13.3719	65	728	0	14	25	46.4	159.9	1	10	1.84899	5.01684	0.41773	4.66284	5.35	1	1	110.5	66.5	0
6031	0	42	0	19.3377	31.7144	14.1939	61	1463	0	13	10	47	155.9	1	9	2.29895	4.3962	0.41773	4.82937	5.1	1	1	99	65	0
12094	0	41	0	18.1498	31.8122	13.0622	65	1777	0	10	15	46	159.2	0	9	2.04811	4.29276	0.13548	4.66284	5.4	1	1	98	63.5	0
14974	0	39	0	18.4334	33.0329	13.6972	64	1819	0	17	18	47.9	161.2	0	12	1.23352	3.2325	0.25967	4.82937	5.4	1	1	112	62.5	12
2580	0	43	0	18.4923	29.0317	12.4688	63.8	4387	0	15	15	42.5	151.6	0	13	1.9214	7.31838	0.85804	4.82937	5	1	1	130.5	83.5	4.2
9092	0	20	0	18.4925	33.3864	12.8233	63.8	1036	0	9	16	47.4	160.1	0	7	1.5516	4.70652	0.38386	4.71835	4.7	1	3	117	71	1
19110	0	33	0	18.4351	33.8906	13.7017	64	729	0	10	11	48.8	162.7	0	8	1.1637	3.67212	0.38386	4.71835	5.2	1	1	90.5	46	1
19667	0	40	0	17.8768	32.5982	13.0358	66	749	0	8	11	46.8	161.8	0	12	1.8102	3.95658	0.46289	4.94039	5.4	1	1	96.5	51	12
17365	0	34	0	18.0153	33.6492	13.2424	65.5	1543	0	7	8	48.1	163.4	0	10	1.4223	4.5255	0.30483	4.82937	5.1	1	1	93.5	51	0
18067	0	30	0	17.8795	34.1787	13.0857	66	671	0	15	13	48.5	164.7	0	21	2.12052	3.85314	0.48547	4.94039	5.1	1	1	115.5	64	54
10795	0	32	0	17.4825	29.2326	11.0307	67.5	1832	0	13	18	41.3	153.7	0	8	1.18439	3.98244	0.34999	4.77386	5.452	1	1	95	59	0
2116	0	47	0	18.9214	30.6604	13.6835	62.4	2589	0	15	10	45.4	154.9	0	8	1.29559	4.96512	0.7903	5.21794	5.2	1	1	118.5	75.5	0
5438	0	33	0	18.3064	31.8076	12.768	64.5	3990	0	14	14	45.7	158	0	8	1.66538	3.69798	0.37257	4.60733	4.9	1	1	93.5	60.5	0
4325	0	48	0	17.8936	30.6427	12.7767	66	1296	0	11	12	44.5	157.7	0	10	1.60591	5.32716	0.88062	4.71835	5.2	1	1	87	52.5	0
11583	0	34	0	17.1166	33.2218	12.163	69	2237	0	10	12	46.6	165	0	8	1.30076	4.34448	0.50805	4.94039	5.35	1	1	111	70.5	12
9450	0	31	0	18.662	31.8661	13.0152	63.3	3850	0	9	8	46	157	0	10	2.00932	4.96512	0.39515	4.71835	4.6	1	1	116	72	0
14879	0	37	0	18.4595	34.8879	14.3654	64	2555	0	14	17	50.5	165.4	0	13	1.62659	6.28398	0.48547	4.88488	5	1	1	115	71.5	0
840	0	51	0	18.4606	32.055	14.0209	64	732	0	11	11	47.2	159.9	0	8	1.6447	4.88754	0.39515	5.27345	4.6	1	1	142.5	89	0
9596	0	35	0	18.0105	33.8893	13.3925	65.6	367	0	14	14	48.5	164.1	0	10	1.48695	3.879	0.50805	4.66284	4.8	1	2	94.5	57.5	1
14808	0	35	0	17.6344	30.82	11.8806	67	2530	0	14	22	43.8	157.6	0	12	1.68349	5.06856	0.48547	4.77386	5.4	1	1	113	60	0
12353	0	36	0	18.7588	34.8605	14.6014	63	3115	0	11	18	50.7	164.4	1	13	1.67573	5.61162	0.16935	5.43998	5.2	1	2	96	59	54
5845	0	55	0	18.3227	28.6638	12.8523	64.5	4256	0	22	24	42.5	152.3	1	18	1.81279	5.14614	0.50805	4.82937	5.5	1	1	100	63.5	0
7774	0	28	0	18.4689	35.7116	14.2045	64	4193	0	14	15	51.2	166.5	0	7	1.32662	4.6548	0.63224	4.49631	4.8	1	1	88	57	0
454	0	53	0	18.2999	29.3984	12.9854	64.6	2616	0	12	17	43.4	154	0	10	1.48954	4.47378	0.57579	4.55182	4.7	1	1	115	67.5	0
13199	0	35	0	18.0486	32.7414	12.9892	65.5	2682	0	11	15	46.9	161.2	0	10	1.16887	3.879	0.28225	4.77386	5	1	1	113	64.5	1
17480	0	39	0	17.6471	35.728	13.969	67	1462	0	19	22	51	170	0	12	2.586	5.8185	0.18064	4.82937	5.4	1	1	122.5	78.5	0
17676	0	38	0	17.6471	32.12	12.5271	67	1485	0	6	9	45.8	161.1	0	16	2.8446	5.172	0.31612	4.71835	5	1	1	142.5	94.5	0
1795	0	48	0	18.6497	29.517	13.0685	63.4	4036	0	8	14	43.6	152.9	0	8	1.6628	6.15468	0.51934	4.71835	5.4	1	1	89	56.5	0
9722	0	41	0	19.5475	31.3427	14.1854	60.5	4146	0	8	11	46.6	154.4	1	7	1.71969	5.66334	0.62095	5.05141	4.8	1	1	108	68.5	0
8496	0	37	0	18.0568	34.1942	13.6769	65.5	4410	0	9	12	49.1	164.9	0	7	1.22318	3.25836	0.19193	4.82937	5.1	1	1	100.5	59.5	0
11247	0	47	0	18.3437	31.5833	13.5077	64.5	3264	0	16	17	46.2	158.7	0	13	2.06104	5.3013	0.54192	4.88488	5.044	1	1	103	69.5	0
1538	0	40	0	18.3443	30.7982	12.8231	64.5	1476	0	24	21	44.7	156.1	0	13	2.03777	5.12028	0.38386	5.21794	5.8	1	1	99	71.5	35
11356	0	39	0	18.0373	29.4637	12.0059	65.6	763	0	12	17	42.5	153.5	1	10	2.14897	5.53404	0.50805	5.10692	5.7	1	1	129.5	71	1
19524	0	33	0	17.2754	34.626	12.8039	68.5	756	0	12	10	48.7	167.9	0	14	1.6809	4.57722	0.29354	5.43998	5.3	1	1	119	63.5	0
13217	0	41	0	18.636	29.3699	12.6189	63.5	2889	0	15	19	43	151.9	0	14	2.03001	4.88754	0.69998	4.71835	5.6	2	1	103.5	62.5	84
17456	0	36	0	17.151	31.8975	11.8448	69	1821	0	23	25	44.9	161.8	0	9	1.52574	3.85314	0.41773	5.71753	4.9	1	1	128	63	1
13940	0	30	0	17.6639	31.5632	11.9049	67	2639	0	8	17	44.6	158.9	1	10	1.95502	4.93926	0.38386	4.32978	5	1	2	82.5	53	0
19350	0	32	0	17.4105	33.6492	12.525	68	348	0	13	10	47.4	165	0	19	2.17224	4.08588	0.31612	4.77386	5.4	1	1	103	64.5	0
9999	0	44	0	19.2533	30.0075	13.5702	61.5	3606	0	13	10	44.6	152.2	0	15	1.17663	4.34448	0.42902	4.94039	5.1	1	1	108.5	64	1
4997	0	52	0	18.3669	31.3697	13.7326	64.5	4176	0	13	15	46.2	158.6	1	10	1.37575	5.63748	0.41773	4.27427	4.9	1	1	105.5	67.5	0
18885	0	34	0	17.1729	34.6585	12.7674	69	839	0	24	11	48.7	168.4	0	15	1.6809	5.0427	1.55802	5.10692	5.1	1	1	107.5	68.5	1
9336	0	35	0	19.2058	30.595	13.2537	61.7	4384	0	6	10	44.9	152.9	0	6	1.65245	3.93072	0.63224	5.27345	4.9	1	1	110.5	67.5	0
8480	0	39	0	17.634	30.2965	11.9275	67.2	3653	0	13	17	43.3	156.7	0	9	1.51022	4.21518	0.48547	5.16243	4.84	1	1	126.5	67.5	60
15015	0	39	0	18.3768	32.0091	13.2619	64.5	2659	0	16	22	46.4	158.9	0	11	1.38868	5.63748	1.27577	4.9959	5.2	1	1	116	71.5	0
13044	0	44	0	18.9654	28.9786	12.9354	62.5	2949	0	9	16	42.9	150.4	1	9	1.7921	5.89608	0.5645	4.60733	5.1	1	1	122.5	69.5	0
11052	0	45	0	18.3208	30.6132	13.017	64.7	3837	0	9	13	44.7	156.2	0	16	2.27309	5.9478	0.59837	4.88488	4.534	1	1	114.5	78	1
13816	0	36	0	19.119	34.3411	14.7512	62	1641	0	15	17	50.3	162.2	0	13	1.699	3.879	0.10161	4.38529	5.2	1	1	112.5	65	0
12594	0	55	0	18.4651	32.722	14.5277	64.2	699	0	15	20	48.4	161.9	0	11	1.49471	4.80996	0.38386	4.82937	5.7	1	1	95	56.5	0
8734	0	37	0	18.6102	33.0505	13.7824	63.7	2798	0	13	10	48	160.6	0	12	2.21879	4.96512	0.58708	5.10692	4.8	1	1	115	68	1
17024	0	47	0	17.9628	29.6247	12.4389	66	1930	0	11	19	43.1	154.9	1	15	2.30154	7.03392	0.29354	5.71753	5.5	1	1	114.5	72	1
13814	0	41	0	17.9719	36.0946	14.5971	66	2960	0	12	15	52	170.1	0	8	1.2749	3.72384	0.2258	4.88488	5.2	1	1	99.5	57.5	0
8773	0	47	0	19.2635	31.5494	14.3656	61.6	722	0	15	17	47	156.2	0	11	1.38868	4.57722	0.68869	4.88488	5.4	1	1	104	66.5	1
3129	0	40	0	17.9827	30.5969	12.4236	66	4403	0	13	13	44.1	156.6	1	7	1.22318	3.98244	0.47418	4.21876	4.9	1	1	84.5	51	12
17157	0	55	0	16.7166	34.956	13.5516	71	1832	0	19	23	49.8	172.6	1	32	1.73262	5.6892	0.60966	5.10692	5.7	1	2	90.5	51.5	0
3921	0	40	0	18.1512	31.5506	12.9341	65.4	2606	0	15	17	45.6	158.5	0	11	1.98863	5.0427	0.41773	4.60733	4.942	1	1	104.5	68.5	12
10773	0	31	0	18.7833	30.5114	12.6292	63.2	3612	0	14	18	44.2	153.4	0	8	1.81537	4.99098	0.29354	4.4408	4.738	1	1	98	63	0
4255	0	40	0	18.4956	31.1153	13.0963	64.2	2904	0	10	21	45.3	156.5	1	10	1.33438	3.72384	0.18064	4.38529	5.35	1	1	89	57.5	1
14102	0	26	0	18.2699	34.95	13.5911	65	1311	0	17	14	49.8	165.1	0	15	1.4042	4.21518	0.36128	4.49631	4.7	1	3	92	54.5	66
4609	0	42	0	18.2992	33.4046	13.9074	64.9	4376	0	9	12	48.5	162.8	0	9	1.57746	4.42206	0.62095	5.21794	5	1	1	99.5	51.5	1
11936	0	67	0	18.0793	28.7646	13.3452	65.7	3385	0	10	15	43.1	154.4	0	10	1.83347	3.77556	0.25967	4.88488	5.4	1	1	109.5	76	54
17128	0	40	0	17.7306	27.1323	11.0295	67	1672	0	17	18	39.1	148.5	0	13	2.30154	4.88754	0.29354	4.38529	4.8	1	1	104.5	69.5	1
9583	0	31	0	18.7085	32.5195	13.3355	63.5	755	0	6	12	47	158.5	0	13	1.57487	4.21518	0.48547	4.60733	4.9	1	1	100.5	65.5	0
11462	0	47	0	18.5633	31.5698	13.7271	64	3560	0	18	26	46.4	158.1	0	25	2.53945	6.64602	0.66611	4.55182	5.248	1	1	123	81	1
2479	0	63	0	18.6233	31.4654	14.6434	63.8	1499	0	17	21	47.2	159.2	0	8	1.13267	4.1376	0.66611	5.32896	5.7	1	1	98.5	61	0
4767	0	43	0	19.3676	32.1878	14.5017	61.4	4682	0	11	10	47.8	157.1	0	8	1.56453	5.09442	0.59837	4.71835	4.9	1	1	105	67.5	0
9493	0	38	0	18.0182	30.7887	12.4238	66	698	0	14	14	44.3	156.8	0	12	1.76107	5.45646	0.84675	4.21876	5.1	1	1	99	64	1
3290	0	56	0	18.2964	34.3096	15.0703	65	368	0	17	19	50.6	166.3	1	11	2.00156	4.93926	0.92578	5.43998	5.4	1	1	104.5	69	0
8344	0	46	0	17.9698	36.0989	14.8944	66.2	4402	0	14	13	52.3	170.6	0	12	1.94984	6.23226	0.58708	5.21794	5	1	1	92	51.5	0
3463	0	37	0	19.6304	30.1157	13.5633	60.6	4415	0	23	18	44.7	150.9	1	12	1.99122	5.66334	0.73385	4.82937	4.7	1	1	101	67	0
19778	0	40	0	16.9947	33.3398	12.4383	70	784	0	21	23	47	166.3	0	17	2.68944	5.09442	0.48547	4.88488	4.8	1	1	93.5	53.5	0
16491	0	36	0	17.4966	34.8927	13.3332	68	1825	0	20	25	49.5	168.2	0	14	1.73262	4.7841	0.48547	4.55182	4.9	1	3	101.5	65	0
18877	0	35	0	18.1664	32.0816	12.8793	65.5	735	0	12	19	46.1	159.3	0	17	2.09466	5.32716	0.38386	5.21794	5.2	1	1	118.5	70.5	1
14232	0	54	0	18.0288	34.0196	14.5642	66	1727	0	25	21	49.8	166.2	0	26	2.3455	7.03392	1.03868	4.9959	5.9	1	1	120	70	0
8504	0	39	0	18.4196	33.9897	14.1	64.6	4351	0	13	14	49.3	163.6	0	10	1.88002	4.86168	0.69998	5.10692	5.4	1	1	107.5	65	1
3434	0	53	0	18.6516	30.3629	13.6887	63.8	4451	0	12	15	45.1	155.5	0	10	1.29559	4.9134	1.10642	5.16243	5.1	1	1	98	57.5	0
14831	0	34	0	18.7406	31.6092	13.1855	63.5	1843	0	18	17	45.9	156.5	0	11	2.05846	4.44792	0.19193	5.16243	5.1	1	1	104	66.5	0
2920	0	46	0	18.3091	30.4289	13.0089	65	4047	0	11	19	44.5	155.9	0	11	2.06363	5.87022	0.31612	5.49549	5.2	1	1	118.5	78	4.2
19353	0	49	0	18.3091	30.3119	13.1319	65	344	0	11	12	44.5	155.9	0	10	1.9395	5.4306	0.50805	5.21794	5.3	1	1	112.5	66	0
5085	0	35	0	17.6368	34.1993	13.159	67.5	1079	0	14	14	48.6	166	0	9	1.45075	4.73238	0.85804	4.38529	5.2	1	1	107	71.5	0
13413	0	34	0	18.1839	29.4759	11.8947	65.5	364	0	8	15	42.4	152.7	0	11	1.38868	3.93072	0.3387	5.16243	5	1	3	108	64.5	0
4731	0	42	0	18.7569	32.2612	13.9098	63.5	4376	0	20	17	47.3	158.8	0	12	1.94467	4.5255	0.54192	4.66284	5	1	1	91	59	1
6542	0	43	0	19.3734	29.0464	13.2735	61.5	4388	0	15	17	43.3	149.5	1	12	2.31447	5.79264	0.46289	4.55182	5.2	1	1	96.5	65	0
3658	0	39	0	18.222	29.0401	12.0516	65.4	3659	0	20	23	42.1	152	0	15	2.04811	4.7841	0.63224	5.16243	4.7	2	3	105.5	65	90
20554	0	35	0	18.0595	30.3017	12.1312	66	401	0	6	10	43.5	155.2	0	9	2.1981	4.60308	0.32741	4.82937	5.2	1	1	113	70	1
13666	0	34	0	17.9244	31.9233	12.5375	66.5	2936	0	25	22	45.6	159.5	0	15	1.79986	4.70652	0.57579	4.77386	5.6	1	1	103.5	68	0
9397	0	45	0	18.4804	33.156	14.172	64.5	3611	0	14	13	48.5	162	0	9	1.34472	4.57722	0.80159	4.88488	4.9	1	1	97	60	36
6964	0	43	0	18.7716	33.3186	14.4094	63.5	4373	0	10	10	48.9	161.4	0	10	1.48695	4.03416	0.48547	4.55182	5.2	1	1	104	65.5	0
15598	0	37	0	18.0643	30.7905	12.4226	66	2193	0	16	24	44.3	156.6	0	11	1.80503	4.73238	0.20322	4.66284	5.6	1	2	78	55.5	0
6977	0	40	0	20.3817	32.1013	15.2141	58.5	3281	0	15	15	48.4	154.1	0	10	1.71193	3.98244	0.4516	4.66284	4.7	1	1	91.5	57	1
8378	0	36	0	19.5465	31.7241	14.0859	61	3472	0	17	15	46.9	154.9	0	10	1.82313	3.98244	0.57579	4.71835	4.8	1	1	102.5	61	1
7920	0	47	0	18.6351	31.0227	13.5986	64	4012	0	11	11	45.7	156.6	0	12	1.73521	5.58576	0.54192	4.55182	4.8	1	1	107	64	0
2480	0	52	0	18.9014	29.3958	13.5018	63.1	3661	0	17	15	43.9	152.4	0	16	1.79727	6.56844	1.11771	5.27345	5.5	1	1	127	81	0
15815	0	38	0	17.8013	32.2732	12.7711	67	1477	0	8	10	46.2	161.1	0	8	2.09466	4.42206	0.19193	4.9959	5.2	1	1	92.5	58	0
9643	0	38	0	17.9912	32.0035	12.8571	66.3	2564	0	20	18	46	159.9	0	14	1.26714	5.172	0.63224	4.82937	5.1	1	1	107.5	70	18
19972	0	42	0	18.6467	32.2572	13.8111	64	757	0	17	19	47.2	159.1	0	14	1.8102	3.56868	0.41773	4.9959	5.3	1	1	132	80	1
20808	0	55	0	18.6469	33.2055	14.9286	64	348	0	27	25	49.3	162.6	1	24	2.24982	5.45646	0.84675	4.82937	5.3	1	1	113	72.5	0
5449	0	60	0	20.5766	25.4669	13.8346	58	2190	0	20	17	40.1	139.6	0	12	1.87226	5.5599	0.64353	5.88406	5.5	1	1	113	69.5	1
13042	0	45	0	18.9463	27.9355	12.622	63	2921	0	14	18	41.5	148	0	11	1.6809	6.64602	0.48547	4.82937	5.4	1	2	123.5	72.5	1
2928	0	50	0	19.2225	31.3726	14.4496	62.1	4429	0	19	23	46.9	156.2	0	10	1.73779	5.50818	0.46289	4.27427	5.2	1	1	88.5	56	0
13534	0	37	0	18.0868	34.7023	13.9481	66	2839	0	13	17	49.9	166.1	0	13	1.83089	4.24104	0.30483	5.05141	5.4	1	1	86.5	54	15.925
19742	0	39	0	18.9491	30.1533	13.1089	63	456	0	12	13	44.3	152.9	0	8	2.17224	4.37034	0.19193	5.05141	5.3	1	1	109	58	1
11173	0	54	0	19.2561	29.8039	14.0857	62	1829	0	22	32	44.9	152.7	1	28	2.15414	6.90462	0.40644	4.82937	5.146	1	1	133.5	81	0
10152	0	37	0	19.7015	30.3433	13.7277	60.6	4052	0	10	10	45.1	151.3	0	10	1.44557	4.2669	0.34999	4.66284	4.8	1	1	100.5	59	1
14395	0	41	0	19.259	32.5978	14.4712	62	2830	0	10	11	48.2	158.2	0	12	1.98605	5.0427	0.19193	4.82937	5.4	1	1	106.5	63.5	54
10244	0	41	0	18.0928	32.94	13.4852	66	394	0	11	13	47.6	162.2	0	7	1.21542	4.31862	0.44031	5.551	5.146	1	1	108	63.5	1
20545	0	45	0	16.8188	33.4771	12.5917	71	365	0	15	18	47.3	167.7	0	17	2.66358	5.92194	0.37257	5.27345	5.4	1	1	109	64	0
2482	0	40	0	18.5185	34.7691	14.5913	64.5	4677	0	10	13	50.6	165.3	0	7	1.7921	4.86168	0.65482	4.94039	4.9	1	1	92	61.5	0
15259	0	30	0	17.8282	35.1555	13.4663	67	2567	0	16	19	49.9	167.3	0	12	1.45333	3.77556	0.39515	4.94039	4.9	1	1	101.5	68.5	1
406	0	48	0	18.8718	33.1902	14.7475	63.3	452	0	15	18	49.1	161.3	1	17	1.47919	4.24104	1.21932	4.77386	5.1	1	1	159	93	0
11414	0	29	0	18.5258	31.4373	12.6572	64.5	489	0	7	12	45.2	156.2	0	10	1.90588	4.0083	0.38386	5.16243	4.33	1	1	89.5	63	1
6587	0	47	0	18.1893	31.5864	13.4	65.7	3956	0	12	12	46.1	159.2	0	13	1.8464	4.68066	0.47418	4.4408	4.7	1	1	93.5	63.5	1
17508	0	36	0	18.3853	36.1116	14.7885	65	1470	0	11	22	52.2	168.5	0	8	1.4223	4.47378	0.3387	4.77386	5.1	1	1	105.5	59	1
17523	0	33	0	18.6741	30.0576	12.4998	64	649	0	22	24	43.6	152.8	0	11	1.9395	4.6548	0.21451	4.88488	5.4	1	1	94	61.5	0
7346	0	37	0	17.5874	32.9465	12.7633	68	2155	0	10	11	46.9	163.3	0	13	1.86968	5.172	0.82417	5.10692	4.8	1	1	116	73.5	18
6410	0	37	0	19.9348	32.6779	14.9023	60	4409	0	10	9	48.7	156.3	0	9	1.47919	5.53404	0.40644	4.55182	4.6	1	1	88.5	52.5	5.13333
5700	0	54	0	19.23	30.721	14.4298	62.2	2008	0	27	19	46.2	155	0	12	1.87226	5.79264	0.58708	5.551	5.6	1	1	121.5	73	0
9002	0	36	0	18.0696	33.8442	13.5408	66.2	4356	0	7	13	48.6	164	0	5	1.45333	4.68066	0.44031	4.49631	5.2	1	1	86.5	54.5	1
6738	0	35	0	18.6937	32.493	13.5639	64	4099	0	23	15	47.2	158.9	1	12	1.64728	5.58576	0.54192	4.88488	5.1	1	1	111.5	69.5	0
6461	0	53	0	19.2969	32.9242	15.337	62	2668	0	16	25	49.4	160	1	14	1.78693	3.93072	0.29354	4.4408	5.4	2	2	93	63.5	126
20825	0	25	0	18.1279	27.8216	10.8148	66	343	0	8	10	39.6	147.8	0	13	2.27568	5.5599	0.21451	5.10692	5.4	1	1	99.5	59	0
610	0	39	0	19.9435	32.1841	14.8173	60	2876	0	12	10	48.1	155.3	1	6	2.1981	4.93926	0.36128	4.16325	5	1	1	92	54	1
16960	0	35	0	18.1354	29.0937	11.792	66	1867	0	32	26	41.9	152	0	14	1.37058	4.08588	0.38386	4.60733	5.1	1	1	88	55.5	1
14043	0	31	0	18.8498	32.2	13.3714	63.5	2831	0	11	13	46.7	157.4	0	14	1.59298	5.06856	0.5645	4.27427	5.2	1	2	94.5	64	1
3833	0	70	0	20.288	27.8843	15.1141	59	4044	0	30	25	43.9	147.1	1	34	1.8283	7.13736	0.99352	4.82937	5.7	1	1	103	64	0
15	0	64	0	18.2785	28.5904	13.3302	65.5	360	0	21	25	42.9	153.2	0	17	1.94726	5.5599	0.6774	4.21876	5.7	1	1	102	62.5	0
14584	0	32	0	18.5625	28.3736	11.7518	64.5	2226	0	17	15	41.1	148.8	0	14	1.3292	5.12028	0.54192	4.77386	5.2	1	1	122	60.5	0
20034	0	31	0	18.1414	32.5181	12.8221	66	732	0	13	8	46.5	160.1	0	9	1.75848	4.86168	0.40644	4.27427	4.9	1	1	102	65.5	0
8153	0	50	0	19.1892	31.038	14.2971	62.4	1071	0	9	12	46.4	155.5	0	9	1.97312	5.74092	0.66611	5.60651	5.1	1	1	144.5	94.5	0
9334	0	30	0	19.0077	30.1082	12.6538	63	864	0	10	13	43.8	151.8	0	10	1.8102	4.44792	0.66611	4.16325	4.8	1	1	112.5	69.5	18.2
1630	0	61	0	19.3166	28.1522	13.9102	62	3018	0	13	13	43	149.2	0	13	1.33696	5.92194	1.34351	5.16243	5	1	1	105	66	0
9976	0	35	0	18.013	33.3593	13.2439	66.5	350	0	12	12	47.8	162.9	0	9	1.27231	4.55136	0.4516	5.10692	5.2	1	3	95	59	57.5
4127	0	47	0	18.1532	32.7257	13.8121	66	3286	0	10	14	47.7	162.1	0	8	1.40678	4.18932	0.40644	4.94039	5.146	1	1	97	64	1
11427	0	43	0	17.7515	32.1694	12.9795	67.5	2640	1	13	30	46.3	161.5	0	10	1.49471	4.06002	0.81288	5.16243	5.35	1	1	107	63.5	1
14071	0	29	0	19.0214	34.8534	14.5121	63	2966	0	11	13	50.6	163.1	0	12	1.73262	4.73238	0.40644	4.88488	5.2	1	1	84	57.5	0
10482	0	52	0	18.4938	32.3033	14.2628	64.8	2189	0	26	30	47.7	160.6	0	18	1.9214	5.9478	0.47418	5.77304	5.4	1	1	100.5	66	0
15013	0	55	0	18.1577	31.639	13.8472	66	1104	0	19	20	46.6	160.2	1	17	1.70159	7.57698	0.71127	5.05141	5.8	1	1	120	79.5	0
7778	0	41	0	18.2972	30.47	12.7636	65.5	1428	0	9	16	44.3	155.6	0	9	1.98088	5.172	0.4516	5.43998	4.9	1	1	116	75	0
13647	0	35	0	17.8881	30.5399	12.0783	67	303	0	12	18	43.7	156.3	0	11	1.58263	4.21518	0.25967	4.49631	5	1	1	102	68.5	0
13680	0	39	0	17.6256	32.6234	12.8016	68	2863	0	22	18	46.6	162.6	0	17	1.56194	4.80996	0.64353	4.38529	4.9	1	1	105	61	0
7512	0	35	0	19.027	35.0921	14.9662	63	717	0	8	11	51.3	164.2	0	8	1.54384	4.68066	0.37257	5.38447	4.4	1	1	120	72.5	0
12175	0	40	0	18.4421	31.1936	13.1129	65	1512	0	6	10	45.4	156.9	0	13	1.60332	3.43938	0.38386	5.16243	5	1	1	101.5	61	1
4196	0	25	0	17.374	31.9895	11.5504	69	4208	0	9	16	44.7	160.4	0	4	1.54901	5.9478	0.62095	4.4408	5.4	1	2	93.5	58.5	0
9058	0	42	0	18.3888	33.1094	13.9167	65.2	1229	0	9	19	48.2	161.9	0	8	1.39644	7.26666	1.63705	4.77386	5.5	1	1	97.5	62	1
15164	0	47	0	19.0311	30.2013	13.6636	63	1092	0	16	16	44.9	153.6	0	10	1.91364	4.57722	0.39515	4.82937	5.2	1	1	108	62.5	0
19495	0	35	0	18.4485	31.3131	12.8867	65	1007	0	11	9	45.3	156.7	0	9	1.8102	5.53404	0.76772	4.71835	5.3	1	1	87	52	0
12765	0	29	0	18.0339	30.8917	12.0132	66.5	2923	0	18	20	44	156.2	0	11	1.38868	4.49964	0.55321	4.66284	4.9	1	1	106.5	63	1
8417	0	35	0	18.595	30.0894	12.5653	64.5	1460	0	16	24	43.7	153.3	0	7	1.62918	4.55136	0.28225	4.88488	5.1	1	3	88	49	0
15154	0	38	0	18.7404	29.3155	12.5763	64	2722	0	11	19	42.9	151.3	0	9	1.71452	5.0427	0.46289	4.71835	4.9	1	1	114	74	0
15225	0	33	0	18.7416	32.7417	13.6052	64	2596	0	15	17	47.5	159.2	0	13	1.09388	3.95658	0.47418	4.49631	5.2	1	1	91	59	0
8314	0	25	0	19.0398	36.6923	15.097	63	3742	0	13	11	53.1	167	0	10	1.54384	4.5255	0.57579	5.43998	4.5	1	1	108.5	67.5	0
11828	0	35	0	20.0587	30.8945	14.1608	59.8	3580	0	7	10	46.1	151.6	0	7	1.11974	3.67212	0.6774	4.66284	4.9	1	1	120	79.5	0
10465	0	34	0	17.8506	30.8154	12.0898	67.2	3647	0	18	17	44	157	0	6	1.59556	5.27544	0.34999	4.60733	4.7	1	1	104	67	12
14467	0	42	0	18.456	31.9472	13.5289	65	371	0	15	17	46.6	158.9	0	15	1.70676	5.14614	0.41773	4.60733	5.3	1	1	110	64	0
3146	0	42	0	18.8099	31.0206	13.5029	63.8	4347	0	10	9	45.6	155.7	0	10	1.40937	6.41328	0.83546	5.38447	5.1	1	1	96	61	0
17953	0	32	0	17.2734	28.8796	10.7925	69.5	1475	0	12	9	40.7	153.5	0	11	1.96536	4.80996	0.74514	4.71835	5.4	1	1	94	58.5	0
6186	0	43	0	19.6163	30.8385	14.2121	61.2	740	0	10	9	46.1	153.3	0	9	1.26455	4.73238	0.62095	4.55182	4.7	1	3	83.5	52	52.5
17955	0	35	0	17.6562	31.7596	12.301	68	1113	0	14	12	45.2	160	0	12	1.83606	3.93072	0.37257	5.21794	4.9	1	2	126	81	0
2852	0	52	0	17.5048	31.4844	12.9898	68.6	4529	0	13	14	45.6	161.4	1	12	1.64987	4.9134	0.32741	4.32978	4.8	1	1	101.5	68.5	60
7547	0	31	0	18.8519	31.0009	12.9203	63.7	1458	0	15	15	45	154.5	0	12	1.71969	4.6548	0.27096	4.94039	4.7	1	1	107	68	0
15731	0	35	0	18.9116	34.2751	14.5136	63.5	2407	0	25	25	50	162.6	0	22	1.78434	4.83582	0.51934	4.49631	5.5	1	1	98	54	0
5975	0	34	0	18.7063	30.974	12.9459	64.2	2192	0	13	15	45	155.1	0	10	2.20327	4.1376	0.50805	4.55182	5	1	1	86.5	57.5	17.5
20129	0	28	0	17.9248	33.6852	12.8993	67	385	0	11	11	47.8	163.3	1	9	2.17224	4.0083	0.46289	4.71835	5.1	1	1	102	60	18
10679	0	53	0	18.5926	31.9151	14.2699	64.6	3661	0	17	17	47.3	159.5	0	11	1.82054	5.24958	0.62095	4.88488	5.146	1	1	105.5	67.5	1
7328	0	35	0	19.3724	32.8143	14.3459	62	4528	0	16	13	48.3	157.9	0	12	2.01708	5.12028	0.4516	5.16243	5	1	1	103.5	62	0
20421	0	40	0	16.917	32.2945	12.025	71	397	0	9	16	45.5	164	0	13	1.293	5.87022	1.02739	5.16243	5.2	1	3	100.5	67.5	0
20104	0	66	0	16.9175	28.5231	12.166	71	745	0	14	20	41.7	157	0	12	1.73262	3.7497	0.54192	5.60651	5.6	1	1	136.5	78.5	1
11337	0	40	0	18.7097	32.3463	13.8188	64.2	3609	0	12	15	47.3	159	0	10	1.32403	3.93072	0.28225	4.66284	4.33	1	1	97.5	59.5	1
5956	0	45	0	17.6642	34.3929	13.8614	68	4335	0	17	15	49.5	167.4	0	10	1.44557	5.92194	0.54192	4.60733	4.4	1	3	96.5	60	0
16874	0	47	0	18.3385	30.2743	13.0706	65.5	364	0	15	17	44.4	155.6	0	13	1.57746	4.3962	0.54192	4.77386	5.1	1	1	90	51.5	0
12650	0	37	0	19.3778	29.4668	13.133	62	3227	0	14	20	43.6	150	0	12	1.74296	4.88754	0.29354	4.60733	5.4	1	1	97.5	59.5	0
2274	0	42	0	18.8935	35.0373	15.2225	63.6	4039	0	10	12	51.5	165.1	0	7	1.20508	3.98244	0.58708	4.60733	5	1	1	81	50.5	1
19563	0	45	0	17.935	31.0384	12.8634	67	721	0	8	9	45	158.4	1	12	1.70676	4.70652	0.53063	4.71835	5.3	1	1	92.5	54	1
3265	0	43	0	18.1581	35.7082	14.8047	66.2	4123	0	17	15	51.8	168.9	1	21	2.08173	4.57722	0.40644	4.71835	4.8	1	1	98.5	61.5	54
12673	0	54	0	17.8619	30.8058	13.2071	67.3	1851	0	14	24	45.1	158.9	0	9	1.5697	4.83582	0.82417	4.82937	5.5	1	1	90.5	61.5	0
14539	0	31	0	17.1742	35.2238	12.8766	70	2725	0	25	18	49.4	169.6	0	14	1.66797	3.6204	0.28225	4.60733	5.5	1	1	79.5	52.5	1
18161	0	40	0	19.0836	30.645	13.4999	63	757	0	14	15	45.2	153.9	0	20	1.9395	4.34448	0.36128	4.71835	5.2	1	1	107	58	0
13994	0	39	0	18.6417	29.3294	12.5597	64.5	2657	0	15	20	42.9	151.7	0	12	1.79727	3.98244	0.34999	5.05141	5.1	1	1	112	73.5	0
10769	0	34	0	18.2184	32.969	13.2553	66	3794	0	11	12	47.4	161.3	0	7	1.99898	4.68066	0.54192	4.4408	5.146	1	1	112.5	68.5	12
19655	0	29	0	18.4998	32.2091	12.9522	65	693	0	11	17	46.3	158.2	0	8	2.04294	4.24104	0.27096	4.77386	5.2	1	1	106.5	63.5	0
3221	0	44	0	18.2201	31.313	13.1842	66	4023	0	11	13	45.6	158.2	0	11	1.63952	6.3357	0.81288	4.94039	5.1	1	1	98.5	60.5	0
20927	0	35	0	16.4731	30.7731	10.797	73	377	0	14	10	42.7	161	0	13	1.57746	3.38766	0.39515	5.10692	5.7	1	1	118.5	65.5	0
15444	0	35	0	18.3608	31.2905	12.8079	65.5	1037	0	25	25	45.2	156.9	1	35	1.4042	4.55136	0.77901	4.88488	5.1	1	1	104	58	0
2559	0	44	0	18.8805	27.8492	12.5097	63.7	4383	0	17	19	41.3	147.9	0	9	1.38351	4.6548	0.7903	4.21876	5	1	3	74.5	45.5	1
8356	0	35	0	18.5602	31.3042	12.9986	64.8	1147	0	8	9	45.4	156.4	1	9	1.66538	4.2669	0.46289	4.88488	4.4	1	1	107.5	67	1
16503	0	47	0	17.5592	34.3864	13.8659	68.5	1820	0	16	23	49.5	167.9	1	14	1.6809	4.88754	0.97094	5.27345	5.5	1	1	149.5	92.5	1
19578	0	35	0	17.6883	35.388	13.7218	68	728	0	13	15	50.4	168.8	1	10	1.83606	4.55136	0.19193	4.05223	5.2	1	1	115.5	68	0
17159	0	39	0	19.0929	33.3112	14.5232	63	1808	0	11	20	49	160.2	0	13	1.6809	5.61162	0.42902	4.66284	5.4	1	1	93	57	1
13954	0	25	0	18.9463	34.3631	14.0188	63.5	1456	0	15	18	49.6	161.8	0	13	1.32403	3.67212	0.25967	4.88488	5.6	1	1	98	65	1
15104	0	46	0	19.0967	32.6224	14.6432	63	2548	0	21	17	48.4	159.2	0	11	1.59298	4.1376	0.25967	4.82937	4.7	1	1	97	65	11
15152	0	39	0	18.5119	32.1594	13.508	65	1911	0	16	17	46.8	159	0	11	1.62659	4.16346	0.27096	4.77386	5	1	1	111.5	66	0
3002	0	41	0	20.2246	29.3144	14.012	59.5	1460	0	16	15	44.3	148	1	8	1.34213	4.34448	0.59837	4.60733	5	1	1	95.5	60.5	0
19113	0	34	0	17.9629	32.2235	12.7252	67	1251	0	9	12	46.1	160.2	0	11	1.34472	3.77556	0.3387	4.4408	5	1	1	90.5	55.5	0
14614	0	41	0	18.3747	33.4944	14.0148	65.5	2598	0	13	17	48.7	162.8	0	12	1.47402	4.3962	0.27096	4.49631	5.1	1	1	113.5	72	0
19374	0	42	0	19.1053	32.7029	14.458	63	679	0	7	12	48.3	159	1	8	1.78434	4.49964	0.31612	5.32896	5.1	1	2	110	67.5	10.6167
19312	0	29	0	19.1145	36.7453	15.4453	63	1103	0	7	8	53.5	167.3	0	10	2.48256	5.6892	0.41773	4.88488	5.1	1	1	111	62	1
3362	0	46	0	18.907	32.5332	14.4313	63.7	3622	0	13	15	48.1	159.5	0	9	1.37575	5.32716	0.66611	4.55182	5.1	1	1	106	64	1
11229	0	34	0	18.0573	33.3525	13.2515	66.7	1051	0	10	18	47.8	162.7	0	9	1.27748	4.75824	0.86933	4.88488	5.554	1	1	101	60.5	0
10165	0	22	0	19.2712	30.8794	12.7533	62.5	4102	0	14	15	44.7	152.3	0	9	1.69642	4.24104	0.57579	4.55182	5	1	2	95.5	57	1
16745	0	36	0	18.969	31.7041	13.5924	63.5	761	0	12	16	46.4	156.4	0	14	2.14638	6.10296	0.62095	5.05141	5	1	1	114.5	61	0
12796	0	33	0	18.3655	31.5721	12.8138	65.6	365	0	11	14	45.5	157.4	0	11	1.54901	4.2669	0.31612	4.9959	4.9	1	3	117	70	0
5106	0	48	0	18.8251	34.8419	15.4264	64	369	0	6	12	51.5	165.4	0	6	1.57746	4.44792	0.25967	5.16243	5.7	1	1	94	60.5	8.4
12953	0	52	0	19.2157	33.0644	15.2883	62.7	279	0	28	28	49.5	160.5	0	11	1.37834	4.73238	0.44031	4.66284	5.6	1	1	110.5	64	0
3174	0	46	0	19.2788	30.775	14.0713	62.5	1247	0	12	12	45.9	154.3	1	7	1.62401	5.35302	0.77901	4.71835	4.9	1	1	99	58	0
16498	0	36	0	18.5386	30.9918	12.9238	65	1806	0	13	19	45	155.8	0	15	1.75848	5.37888	0.24838	5.21794	4.8	1	1	104.5	66.5	0
15879	0	43	0	19.2802	31.5157	14.1988	62.5	2163	0	10	16	46.8	155.8	1	10	1.60332	4.88754	0.42902	4.77386	5.2	1	1	109	67	0
4653	0	38	0	19.0678	32.1883	13.9913	63.2	4369	0	20	16	47.3	157.5	0	15	1.46626	5.12028	0.68869	5.21794	4.6	1	1	97.5	65	0
8762	0	42	0	17.7226	31.4308	12.6477	68	1888	0	10	18	45.2	159.7	0	13	1.47402	5.40474	0.31612	4.88488	5.1	1	1	125	77	0
18057	0	25	0	17.7274	33.4353	12.453	68	1485	0	15	16	47.1	163	0	19	2.586	5.53404	0.37257	4.82937	5.2	1	1	90.5	53	0
14194	0	39	0	19.1351	33.6898	14.73	63	826	0	17	19	49.6	161	0	13	1.62142	5.22372	0.13548	4.49631	5.4	1	1	98	64	0
18955	0	40	0	19.1351	33.6508	14.771	63	359	0	13	15	49.6	161	0	12	1.65504	4.96512	0.48547	4.71835	5.2	1	1	99	69	1
9408	0	25	0	18.2657	33.4907	13.0096	66	3574	0	13	14	47.7	161.6	1	7	1.88002	5.12028	0.30483	4.66284	4.8	1	1	99	57	0
13577	0	35	0	19.6059	30.3815	13.5845	61.5	2702	0	12	17	45	151.5	0	11	1.4404	4.29276	0.64353	5.05141	5.4	1	1	91	57.5	36
4866	0	39	0	19.7683	32.9519	15.0136	61	1101	0	16	17	49.1	157.6	0	9	1.36282	4.49964	0.86933	4.88488	5.1	1	1	93.5	58.5	0
9420	0	42	0	18.6676	29.4729	12.8117	64.6	4433	0	9	12	43.3	152.3	1	12	1.76107	6.05124	0.69998	4.9959	5.7	1	1	97	63	0
10035	0	31	0	19.2031	34.1625	14.5364	62.8	3923	0	17	20	49.9	161.2	0	9	1.21025	3.95658	0.53063	4.9959	4.7	1	1	127.5	79	0
18577	0	30	0	19.2995	34.8206	14.8534	62.5	301	0	20	18	50.9	162.4	0	20	1.8102	4.3962	0.40644	4.82937	5.3	1	1	93.5	62.5	0
12071	0	36	0	18.4737	30.9592	12.8561	65.3	3227	0	6	15	44.9	155.9	0	8	1.29817	4.80996	0.38386	4.88488	5.4	1	1	100.5	63	0
1620	0	46	0	18.1148	33.6077	14.0917	66.6	4367	0	22	16	48.9	164.3	0	16	1.56453	5.01684	0.86933	4.82937	5.1	2	1	107	65.5	84
13555	0	42	0	17.7431	31.1288	12.5629	68	3010	0	11	19	44.8	158.9	0	12	1.90588	4.62894	0.55321	4.10774	4.9	1	1	105	55.5	0
14776	0	34	0	18.5631	32.9409	13.5933	65	171	0	16	18	47.7	160.3	0	10	1.9757	5.84436	0.38386	5.16243	5.2	1	1	95.5	55.5	1
16718	0	39	0	18.1449	34.6225	14.133	66.5	1852	0	12	18	50	166	0	14	1.49988	4.99098	0.23709	4.66284	5.4	1	1	98	57	0
17905	0	51	0	18.5643	32.6937	14.4573	65	1421	0	12	22	48.3	161.3	0	14	2.1981	5.79264	0.54192	5.38447	5.5	1	1	113	68.5	36
15822	0	42	0	17.4897	32.0837	12.661	69	2200	0	20	20	45.9	162	0	16	1.52574	4.08588	0.51934	5.32896	5.7	1	1	103.5	58.5	0
1703	0	45	0	18.148	32.3664	13.5851	66.5	1666	0	13	18	47.1	161.1	0	11	1.88519	4.3962	0.68869	4.77386	5.4	1	1	100	63	1
20021	0	40	0	18.5672	27.9646	12.0806	65	677	0	7	13	41	148.6	0	14	2.8446	5.14614	0.41773	4.94039	5.1	2	1	100	60.5	126
19924	0	38	0	18.8604	27.6545	12.1099	64	689	0	11	10	40.7	146.9	0	15	2.12052	5.01684	0.39515	4.66284	4.9	1	1	105.5	59	0
10548	0	39	0	18.1519	33.9233	13.8613	66.5	3774	0	15	19	49	164.3	0	10	1.68607	4.68066	0.63224	5.49549	5.146	1	1	98	68	1
18925	0	34	0	18.8616	30.5121	12.9306	64	1050	0	21	15	44.5	153.6	0	15	1.34472	4.83582	0.42902	4.66284	5.3	1	2	105.5	64	0
5120	0	57	0	18.8624	30.1064	14.0618	64	2255	0	33	34	45.2	154.8	1	48	1.5154	4.21518	0.98223	4.71835	5.4	1	1	97.5	63	0
17800	0	30	0	19.1636	31.6029	13.4001	63	1441	0	8	12	46.1	155.1	0	11	1.62918	4.55136	0.42902	4.94039	5.2	1	1	104	60.5	0
5833	0	60	0	17.809	27.7918	12.4493	67.8	860	0	16	23	41.2	152.1	0	13	1.56712	6.12882	0.63224	4.71835	5.4	1	1	92.5	59	0
14659	0	62	0	18.5765	26.9556	12.9402	65	774	0	14	21	40.8	148.2	0	16	2.13345	6.05124	1.09513	4.9959	5.4	1	1	125.5	69	1
15240	0	41	0	19.1669	28.0751	12.6795	63	1137	0	19	18	41.7	147.5	0	10	1.8464	4.99098	0.2258	4.82937	5.5	1	1	92.5	66	1
4798	0	47	0	18.8682	30.9122	13.8188	64	4501	0	5	7	45.8	155.8	0	8	1.42489	4.68066	0.48547	4.60733	4.9	1	1	98	63	1
502	0	38	0	19.17	31.0075	13.6234	63	2010	0	14	16	45.7	154.4	0	15	1.293	4.37034	0.76772	4.38529	5	1	3	97	66	0
15500	0	50	0	19.1727	29.0656	13.5508	63	2526	0	15	23	43.6	150.8	1	12	1.90588	5.0427	0.40644	5.05141	5.2	1	1	109.5	70	0
17886	0	35	0	18.8755	32.4197	13.7443	64	1099	0	12	16	47.3	158.3	0	13	1.91364	4.70652	0.34999	5.66202	5.6	1	2	104	63.5	1
13969	0	51	0	17.2584	29.08	11.889	70	2184	0	10	11	42	156	0	10	1.24128	5.24958	0.58708	4.82937	5.4	1	1	100	62.5	0
13777	0	50	0	17.5144	30.393	12.5265	69	2744	0	19	22	44	158.5	0	13	2.24206	5.4306	0.36128	4.66284	5.8	1	1	102.5	67.5	1
17910	0	33	0	17.7726	32.8027	12.7161	68	761	0	6	8	46.7	162.1	0	11	1.1637	3.67212	0.47418	4.71835	5.2	1	1	114.5	59.5	1
13950	0	25	0	18.3189	31.9041	12.4636	66	749	0	10	13	45.5	157.6	0	10	1.83865	4.83582	0.4516	4.94039	5.1	1	3	99.5	59.5	0
15004	0	43	0	18.8917	32.3725	14.1969	64	2519	0	15	17	47.7	158.9	0	11	1.5878	4.60308	0.1129	4.49631	5.2	1	1	100.5	61	0
10770	0	35	0	18.4606	32.6145	13.4309	65.5	2540	0	11	15	47.2	159.9	1	13	1.57746	4.2669	0.14677	4.66284	4.8	1	1	108	71	0
1938	0	41	0	18.8935	35.0591	15.1991	64	3472	0	13	11	51.5	165.1	0	9	1.70676	4.44792	0.51934	4.82937	5.1	1	1	92.5	55	0
6824	0	34	0	19.3166	30.6533	13.3942	62.6	3303	0	17	15	45.1	152.8	0	14	1.69124	4.93926	0.3387	4.66284	4.8	2	1	104	68	84
2554	0	54	0	18.8068	30.3232	13.9334	64.3	2975	0	16	15	45.3	155.2	0	9	1.91881	5.63748	0.69998	4.94039	5.5	1	3	94	60.5	0
3745	0	37	0	18.7206	31.1801	13.2323	64.6	4418	0	13	14	45.5	155.9	0	8	1.0525	3.46524	0.47418	4.55182	4.8	1	1	88.5	55	0
9416	0	51	0	18.3266	32.4964	14.1565	66	654	0	20	22	47.8	161.5	0	12	2.23172	5.8185	1.72737	4.94039	5.6	1	1	103	65.5	0
5294	0	52	0	19.6678	30.2295	14.5506	61.5	2204	0	9	18	45.8	152.6	0	9	2.01191	5.22372	0.39515	4.32978	5.4	1	1	116.5	72	0
8715	0	45	0	19.2004	35.3094	15.8482	63	4043	0	13	13	52.4	165.2	1	11	1.75072	4.62894	0.42902	4.49631	4.5	2	1	99	67	90
16084	0	40	0	18.6108	34.4653	14.6094	65	2291	0	18	24	50.3	164.4	0	15	1.83606	5.50818	0.36128	4.38529	5	1	1	118.5	80.5	1
10983	0	40	0	18.4691	28.7353	12.2748	65.5	727	0	9	12	42	150.8	0	13	1.42489	4.18932	0.64353	4.94039	5.044	1	1	90	62.5	1
10911	0	35	0	17.9489	29.9001	11.9462	67.4	1816	0	10	15	42.9	154.6	0	9	2.14121	6.69774	0.46289	4.38529	4.942	1	1	96	62	0
6425	0	69	0	18.0588	26.5528	12.7502	67	977	0	28	29	40.2	149.2	0	62	2.30154	4.9134	0.50805	4.49631	5	1	1	116.5	59	0
5206	0	39	0	19.2084	34.9952	15.3729	63	4422	0	12	18	51.6	163.9	0	11	1.67573	5.37888	0.39515	4.10774	4.9	1	1	104	55.5	0
17131	0	30	0	18.6222	28.9597	11.941	65	986	0	19	25	41.9	150	0	16	1.293	3.46524	0.20322	4.4408	5.1	1	1	104	67.5	0
7748	0	22	0	19.3689	31.2963	13.0211	62.5	4327	0	19	20	45.4	153.1	0	10	1.35765	4.18932	0.74514	5.16243	4.9	2	2	94.5	54	72
13408	0	47	0	18.3432	32.0101	13.7619	66	2928	0	14	17	46.9	159.9	0	10	2.13604	5.09442	0.20322	5.05141	5.5	1	1	109	69	18
18777	0	59	0	18.3443	29.9927	13.6681	66	1097	0	18	19	44.7	156.1	0	95	1.88778	5.97366	0.68869	5.10692	5.3	1	1	134.5	77	1
7775	0	21	0	19.5308	34.7423	14.5368	62	378	0	20	18	50.5	160.8	0	8	1.23094	4.42206	0.47418	4.66284	4.6	1	3	90.5	54.5	0
16175	0	41	0	18.9219	31.7327	13.8631	64	2194	0	16	20	46.7	157.1	0	14	1.96536	4.62894	0.64353	4.82937	5.1	1	1	105.5	65	1
3582	0	51	0	18.6319	32.0142	14.2665	65	322	0	15	18	47.4	159.5	0	11	1.67314	5.12028	0.60966	4.82937	4.6	1	1	102	63	0
7896	0	45	0	18.0774	31.1347	13.0663	67	3172	0	13	12	45.3	158.3	1	8	1.97053	6.15468	1.04997	4.82937	5.1	1	1	89.5	49.5	0
12663	0	39	0	18.6921	29.5627	12.7174	64.8	3149	0	13	22	43.3	152.2	0	12	1.63952	4.68066	0.30483	4.49631	4.7	1	1	112	75.5	0
12555	0	34	0	18.3547	32.8574	13.3747	66	2942	0	7	11	47.4	160.7	0	10	1.44299	4.1376	0.44031	4.71835	5.2	1	1	96.5	55.5	1
736	0	58	0	18.0878	29.2676	13.1169	67	783	0	29	16	43.4	154.9	0	25	2.01708	5.92194	0.41773	5.27345	5.6	1	1	112.5	65.5	36
15760	0	40	0	17.8223	31.2834	12.6029	68	1765	0	16	17	45	158.9	0	17	2.11535	5.19786	0.69998	4.9959	5	1	1	102	62.5	1
9707	0	31	0	17.9557	34.5676	13.4817	67.5	1249	0	21	14	49.3	165.7	0	9	1.68607	4.18932	0.53063	5.27345	4.7	1	1	110	61	1
14301	0	54	0	18.226	33.6228	14.6818	66.5	2555	0	14	20	49.5	164.8	0	16	1.40678	4.68066	0.6774	4.71835	5.6	1	1	123	78	0
10943	0	47	0	18.6487	30.8287	13.6002	65	1184	0	19	17	45.5	156.2	1	13	1.63952	4.24104	0.36128	4.60733	4.534	1	1	92.5	59.5	22
931	0	44	0	18.7652	32.892	14.353	64.6	4445	0	13	18	48.4	160.6	0	9	1.37834	3.72384	0.30483	5.21794	4.8	1	1	104.5	69	0
5314	0	51	0	19.3965	30.9783	14.564	62.5	390	0	12	15	46.6	155	0	10	2.19293	7.96488	1.74995	5.77304	5.7	1	1	123	84.5	12
18299	0	37	0	17.828	33.2332	13.1704	68	1259	0	11	12	47.6	163.4	0	10	1.39644	4.34448	0.86933	4.38529	5	1	1	100	70.5	0
13530	0	52	0	18.5167	28.589	12.9325	65.5	1459	0	12	19	42.5	151.5	0	18	1.5335	4.57722	0.34999	4.49631	5.4	1	3	130.5	85.5	0
19999	0	29	0	19.252	32.8904	13.9609	63	734	0	12	11	48	157.9	0	14	2.24982	5.48232	0.62095	4.9959	5.2	1	1	109	69	1
3108	0	34	0	18.5493	32.1676	13.2981	65.4	733	0	20	18	46.6	158.5	0	8	1.49988	4.37034	0.40644	4.27427	4.6	1	1	92.5	60	0
13724	0	39	0	18.2431	32.9418	13.5857	66.5	2900	0	12	13	47.7	161.7	1	12	1.71193	5.74092	0.32741	4.49631	4.9	1	1	110	72.5	0
851	0	51	0	20.5645	31.0479	15.6183	59	4407	0	14	13	47.7	152.3	0	20	1.25421	5.27544	1.16287	4.82937	4.9	1	3	86.5	56	60
16087	0	21	0	19.259	33.3348	13.6952	63	392	0	12	16	48.2	158.2	0	12	1.08612	3.46524	0.5645	4.88488	5	1	3	102.5	57.5	0
18765	0	54	0	17.3347	31.7784	13.0789	70	1108	0	16	18	46	162.9	0	14	2.50842	5.0427	0.65482	4.66284	5.3	2	3	108	74.5	84
14774	0	35	0	17.9787	32.9946	13.1222	67.5	2430	0	18	25	47.3	162.2	0	27	2.4205	5.06856	0.6774	5.43998	5.1	2	1	126.5	78.5	90
8825	0	42	0	19.4201	37.2851	16.7969	62.5	2053	0	17	16	55.4	168.9	0	9	1.54384	4.96512	0.50805	5.43998	4.8	1	3	91	56	0
1512	0	44	0	19.4515	30.1034	13.8737	62.4	4387	0	11	12	45	152.1	0	8	1.63952	5.19786	0.86933	4.77386	4.9	1	1	100	61	0
10782	0	29	0	18.9132	36.5208	15.1732	64.2	349	0	11	13	53	167.4	0	8	1.87744	4.0083	0.60966	5.05141	5.044	1	1	104	62	0
18485	0	35	0	18.9739	30.2477	13.0088	64	1113	0	16	12	44.3	152.8	0	14	2.24982	5.06856	0.31612	4.9959	5	1	1	99.5	66	0
16142	0	39	0	18.3994	31.4347	13.1596	66	1798	0	13	18	45.7	157.6	0	13	1.8102	4.93926	0.28225	5.49549	5	1	3	82.5	51.5	60
17661	0	33	0	18.3994	31.6687	12.9136	66	1478	0	6	10	45.7	157.6	0	13	2.48256	4.7841	0.30483	4.9959	5.2	2	1	115	65.5	126
9399	0	46	0	18.4837	32.1583	13.9106	65.7	1029	0	7	11	47.2	159.8	0	12	1.77658	5.97366	0.93707	5.99508	4.9	2	3	105	62	126
15447	0	40	0	17.9909	36.2584	14.7255	67.5	689	0	20	27	52.3	170.5	0	15	2.43084	5.53404	0.57579	4.77386	4.6	1	1	106.5	67.5	4.2
3394	0	43	0	17.9124	32.7255	13.4037	67.8	2461	0	12	15	47.3	162.5	0	14	1.71452	4.31862	0.59837	5.05141	4.738	1	1	87.5	54	1
3915	0	36	0	19.2819	33.4873	14.6429	63	552	0	9	13	49.3	159.9	0	12	1.78434	3.879	0.42902	4.60733	5	1	1	101	64.5	1
9141	0	34	0	18.8048	32.9045	13.837	64.6	1792	0	18	13	47.9	159.6	0	15	1.19473	5.74092	0.37257	4.60733	5.2	2	3	86.5	49	90
9307	0	35	0	19.1948	31.093	13.5335	63.3	4311	0	18	15	45.7	154.3	0	9	1.25938	3.98244	0.40644	4.32978	4.9	1	1	110.5	64.5	0
8244	0	37	0	19.2866	32.2764	14.2041	63	4389	0	12	14	47.6	157.1	0	9	2.16448	4.7841	0.60966	5.10692	4.9	1	1	107	63.5	0
11190	0	52	0	18.809	29.3302	13.467	64.6	1079	0	23	30	43.8	152.6	1	24	1.36799	5.09442	0.9032	5.05141	5.554	1	1	129.5	62.5	1
18655	0	34	0	19.2901	29.9555	13.1202	63	1078	0	13	10	44.1	151.2	1	11	1.73262	4.60308	0.46289	4.71835	5.2	1	1	106.5	59	1
4203	0	27	0	19.5385	36.9201	15.8732	62.2	2555	0	6	13	54.1	166.4	1	7	2.09466	5.66334	0.69998	4.55182	4.6	1	1	119.5	70	17.5
2506	0	52	0	18.9906	28.5835	13.3493	64	2777	0	20	21	42.9	150.3	0	18	1.82572	7.16322	0.86933	5.21794	5.554	1	1	91	60.5	1
7585	0	44	0	19.6061	34.7349	15.9557	62	4348	0	14	14	51.9	162.7	0	10	1.80244	3.93072	0.73385	4.77386	5	1	1	99.5	63.5	0
14351	0	45	0	18.2799	30.4975	13.0352	66.5	2555	0	25	22	44.6	156.2	0	24	1.93691	5.12028	0.40644	5.43998	5.1	1	1	132	78	1
14907	0	39	0	17.6189	31.8057	12.5527	69	2565	0	14	17	45.5	160.7	0	9	1.60332	4.7841	0.30483	4.27427	5	1	1	93	56.5	0
13786	0	32	0	18.0137	35.3799	13.9376	67.5	2898	0	11	18	50.6	167.6	0	12	1.47143	3.82728	0.39515	5.21794	4.8	1	1	92.5	57	1
4618	0	46	0	20.437	32.2598	15.752	59.5	4507	0	15	19	49.1	155	0	7	1.37575	3.82728	0.66611	5.21794	5.4	1	1	116.5	73.5	1
12277	0	35	0	18.8599	32.5492	13.8087	64.5	1713	0	11	15	47.5	158.7	0	13	1.49988	4.9134	0.73385	4.94039	4.9	1	1	100.5	67	1
3433	0	34	0	19.008	34.0103	14.4907	64	3657	0	10	13	49.7	161.7	0	10	1.50247	4.42206	0.34999	5.82855	5.452	1	1	119.5	73.5	0
6189	0	46	0	19.496	35.735	16.4131	62.4	4431	0	9	8	53.4	165.5	0	10	1.9214	5.01684	0.53063	5.32896	5.5	1	1	110	68	0
8713	0	36	0	19.3111	32.2968	14.183	63	3998	0	18	19	47.6	157	1	9	1.37058	5.09442	0.77901	4.9959	5.1	1	1	96.5	59	36
11072	0	38	0	18.8705	31.4496	13.5553	64.5	365	0	12	15	46.1	156.3	0	10	1.78951	4.44792	0.77901	4.55182	4.942	1	1	117	72.5	1
12069	0	36	0	19.1679	33.6912	14.6277	63.5	2554	0	13	17	49.5	160.7	1	8	1.63177	4.6548	0.28225	5.05141	5	2	1	124	70	84
10848	0	38	0	18.726	33.2784	14.1471	65	3535	0	18	19	48.6	161.1	0	10	1.75848	4.44792	0.32741	5.10692	5.1	1	1	107.5	70	1
1304	0	46	0	20.1241	29.9069	14.4942	60.5	3667	0	12	12	45.4	150.2	0	11	1.8283	4.08588	0.64353	5.05141	5.146	2	1	133	86.5	105
6490	0	43	0	18.4492	34.8513	14.8041	66	4241	0	20	14	50.9	166.1	0	9	1.30593	3.6204	0.38386	5.05141	4.5	1	1	108	70	1
6416	0	36	0	18.0966	32.7957	13.2327	67.3	4237	0	14	15	47.2	161.5	0	11	1.67573	4.68066	0.31612	4.9959	5	1	1	105	66	18
13392	0	36	0	18.7387	29.0671	12.4336	65	2098	0	16	17	42.5	150.6	1	13	2.40498	5.63748	0.3387	4.32978	5.4	2	2	92	56.5	84
13695	0	32	0	18.456	32.2942	13.1629	66	3051	0	9	13	46.6	158.9	0	11	1.23352	3.18078	0.57579	4.77386	4.8	1	1	102.5	61.5	1
3060	0	58	0	18.7408	31.5158	14.5907	65	1038	0	10	18	47.2	158.7	0	7	0.87924	6.02538	1.09513	5.05141	5.2	1	1	81.5	51	1
14725	0	36	0	18.8883	30.1106	12.9498	64.5	2198	0	12	16	44.1	152.8	0	10	1.83347	4.86168	0.47418	4.66284	5.6	1	1	107.5	69.5	22
11004	0	43	0	19.4948	30.1764	13.8981	62.5	3606	0	18	19	45.1	152.1	1	14	1.94984	5.58576	0.39515	5.05141	5.146	1	1	123.5	80	0
8387	0	38	0	18.4639	34.1392	14.2439	66	3654	0	18	22	49.6	163.9	1	13	1.68607	4.96512	0.54192	4.82937	5.6	1	1	96	63	0
9974	0	28	0	17.7132	32.6602	12.3607	68.8	2982	0	17	25	46.2	161.5	0	7	1.35248	3.95658	0.27096	4.77386	4.6	1	1	97.5	55.5	0
11504	0	56	0	19.4379	30.1893	14.5883	62.7	1477	0	7	18	45.8	153.5	0	19	1.59815	4.47378	0.34999	4.82937	5.146	1	1	137.5	91	66
3602	0	44	0	19.4381	31.281	14.3468	62.7	1463	0	15	17	46.7	155	0	9	1.56712	3.98244	0.53063	4.9959	4.9	1	1	97	62	12
1002	0	49	0	19.981	34.096	16.3317	61	4418	0	15	14	51.6	160.7	1	8	2.13862	5.50818	0.53063	4.77386	5.1	1	1	112	68	0
6775	0	56	0	19.2634	27.1949	13.3038	63.3	603	0	15	17	41.4	146.6	0	13	1.20508	6.25812	0.97094	4.27427	5.1	1	1	97.5	64	0
8630	0	41	0	18.8762	33.7476	14.6635	64.6	382	0	13	12	49.6	162.1	0	9	1.31369	4.80996	1.07255	4.66284	4.9	1	1	105	71.5	1
5673	0	44	0	19.0558	32.827	14.6277	64	1031	0	20	22	48.6	159.7	1	9	2.09207	6.02538	0.4516	5.05141	5.1	1	1	113.5	69.5	0
12223	0	35	0	19.514	32.5488	14.425	62.5	3031	0	18	13	48.1	157	0	23	1.8464	4.18932	0.23709	4.94039	5.1	1	1	112	64	36
4698	0	39	0	19.9962	31.5557	14.6718	61	2917	0	23	20	47.3	153.8	0	14	2.0869	6.2064	0.80159	4.9959	5.2	1	1	99	55	1
7569	0	30	0	18.6253	33.0951	13.5322	65.5	3654	1	16	12	47.8	160.2	0	10	1.10939	4.60308	0.55321	5.71753	4.7	1	3	83	48.5	66
3010	0	38	0	17.9421	35.2557	14.1671	68	3215	0	13	12	50.7	168.1	0	9	1.1818	5.35302	0.62095	4.94039	4.6	1	1	103.5	67.5	0
6743	0	40	0	19.938	30.0331	14.0562	61.2	4409	0	19	20	45.1	150.4	1	39	1.37834	3.93072	0.34999	4.77386	5.2	1	1	91.5	56	1
8312	0	36	0	19.069	33.4038	14.4243	64	364	0	21	20	49	160.3	0	11	3.02562	5.3013	0.23709	4.82937	5.2	1	1	97	55.5	1
191	0	47	0	19.0099	31.2833	14.1352	64.2	2545	0	15	17	46.5	156.4	0	11	1.26197	5.53404	1.50157	4.60733	5.2	1	3	90.5	55	0
5987	0	40	0	19.6846	30.3171	13.9547	62	1114	0	15	11	45.3	151.7	1	11	1.4223	4.1376	0.38386	5.16243	4.7	1	1	97.5	52.5	1
14002	0	22	0	18.9232	33.2838	13.4401	64.5	1856	0	16	19	47.9	159.1	1	13	1.19473	3.67212	1.17416	5.49549	5.7	1	1	105.5	54	0
15422	0	35	0	18.7785	29.7867	12.6842	65	1026	0	16	16	43.5	152.2	0	14	2.05587	5.5599	0.82417	4.9959	5.1	1	3	108	64	0
17792	0	37	0	18.7833	30.2	12.9544	65	1470	0	11	13	44.2	153.4	0	8	1.57746	4.16346	0.39515	4.38529	5.4	1	1	93.5	50	0
18154	0	40	0	18.6407	30.6644	13.1682	65.5	1514	0	6	12	44.9	155.2	0	16	1.8102	5.6892	0.80159	5.10692	5.7	1	1	116.5	69.5	18
8620	0	35	0	19.1375	31.1842	13.5369	63.8	4100	0	12	16	45.8	154.7	0	7	1.49212	4.62894	0.4516	5.10692	5.1	1	1	116.5	73.5	1
20475	0	51	0	18.5028	28.4741	12.8512	66	364	0	12	19	42.3	151.2	0	18	1.8102	6.80118	1.09513	5.10692	5.5	1	1	108	64.5	0
7742	0	23	0	18.5614	36.7757	14.5957	65.8	1526	0	11	15	52.7	168.5	0	6	1.33696	3.82728	0.51934	4.4408	5.1	1	1	95	61.5	0
15208	0	43	0	17.8306	32.6943	13.3337	68.5	2182	0	17	21	47.2	162.7	0	12	1.64987	5.3013	0.57579	4.82937	5.2	1	1	106.5	57.5	12
8675	0	43	0	19.5755	31.9205	14.6837	62.4	4373	0	9	11	47.7	156.1	0	8	1.89295	5.22372	0.94836	5.16243	4.6	1	1	89	53.5	0
15402	0	35	0	17.9661	36.1102	14.3768	68	2231	0	11	19	51.8	169.8	0	15	1.39644	3.82728	0.39515	4.9959	4.8	1	1	85.5	57.5	5.13333
1438	0	55	0	20.2291	32.9643	16.4176	60.4	3289	0	16	15	50.5	158	0	9	1.83606	5.89608	0.59837	4.88488	5.2	1	1	91	62	0
6479	0	58	0	19.2428	32.5695	15.5059	63.5	666	0	13	18	49.2	159.9	0	9	1.97053	5.6892	0.54192	4.77386	4.9	1	1	96.5	60	1
17732	0	30	0	18.514	32.6753	13.2665	66	1036	0	14	15	47.1	159.5	0	10	2.8446	5.45646	0.46289	5.27345	5.4	1	1	106	59	0
12943	0	39	0	20.1306	33.3095	15.5494	60.7	3189	0	9	15	50	157.6	0	10	1.4585	4.80996	0.40644	5.16243	5.5	1	1	115	71	1
10926	0	38	0	19.5523	27.1599	12.5401	62.5	2982	0	8	11	40.6	144.1	0	11	1.55677	4.44792	0.81288	4.66284	4.738	1	1	102.5	67.5	0
6491	0	43	0	18.9473	32.0304	14.154	64.5	3893	0	11	15	47.3	158	0	9	2.02742	5.61162	0.24838	4.71835	4.738	1	1	97	63.5	0
8439	0	40	0	19.4624	30.5825	13.8731	62.8	4433	0	13	14	45.5	152.9	0	9	1.86968	5.4306	0.63224	5.10692	5	1	1	104	65.5	0
17420	0	45	0	18.5189	31.8069	13.7768	66	217	0	15	17	46.7	158.8	0	11	2.35326	5.63748	0.55321	4.94039	4.9	2	3	100.5	59	87.5
2242	0	45	0	20.0372	32.2485	15.3539	61	3613	0	10	17	48.7	155.9	0	12	2.17483	5.97366	0.9032	4.60733	4.4	1	1	108.5	73.5	60
3425	0	51	0	17.9768	29.1562	12.6273	68	742	0	11	16	42.8	154.3	0	25	2.30154	5.3013	0.60966	5.49549	5.2	1	1	125.5	77.5	36
580	0	48	0	17.8465	29.2123	12.3645	68.5	4123	0	8	12	42.6	154.5	1	15	2.06104	5.22372	1.5806	4.94039	4.8	1	1	124.5	78	60
8155	0	44	0	20.5123	32.1453	15.6718	59.6	1469	0	18	26	48.9	154.4	1	11	2.12311	6.3357	0.47418	4.66284	5.2	1	1	105	70.5	0
3053	0	59	0	20.0416	29.85	15.1565	61	770	0	18	15	46	151.5	1	11	1.4223	6.12882	0.6774	5.82855	5.6	1	1	126	81	22
17904	0	44	0	18.2471	29.7589	12.7034	67	366	0	24	20	43.5	154.4	0	23	1.6809	4.08588	0.41773	5.49549	5.4	1	2	96.5	65.5	0
11712	0	43	0	18.5258	30.8268	13.2972	66	2968	0	18	21	45.2	156.2	0	14	1.79727	4.24104	0.18064	5.05141	5.2	1	1	94	61	1
16399	0	39	0	19.2553	31.4394	13.9754	63.5	1796	0	18	24	46.5	155.4	0	12	2.43084	4.55136	0.34999	5.10692	4.9	1	1	115.5	72	0
13544	0	40	0	18.5267	34.6291	14.6361	66	2924	0	15	21	50.5	165.1	0	17	2.00156	5.4306	0.28225	5.05141	5.2	1	1	105.5	67.5	12
7329	0	36	0	19.5652	31.0928	13.9425	62.5	4375	0	13	15	46.1	153.5	1	9	1.8283	5.74092	0.76772	4.66284	5	1	1	92	60.5	0
5758	0	60	0	19.1083	31.1263	14.906	64	1855	0	13	12	47.1	157	0	9	1.37575	6.15468	1.63705	4.71835	4.9	1	1	102	64.5	0
1360	0	47	0	19.4126	30.546	14.2126	63	2662	0	11	12	45.8	153.6	0	12	0.951648	4.7841	0.86933	4.71835	5.1	1	1	103	65	0
10516	0	39	0	19.1159	30.5469	13.5016	64	3976	0	15	17	45.1	153.6	0	10	1.63435	4.3962	0.40644	5.05141	5.044	1	1	104	64	1
15791	0	30	0	19.8943	36.4218	16.2016	61.5	2396	0	15	17	53.9	164.6	1	13	1.99122	6.10296	0.71127	5.27345	5	1	1	131	83	0
2400	0	58	0	19.6441	31.1516	15.2917	62.3	575	0	15	15	47.5	155.5	1	9	2.22396	7.05978	0.38386	4.82937	5.5	1	1	105	71	12
16401	0	44	0	19.123	33.187	14.8544	64	2239	0	13	16	49.2	160.4	0	12	2.14638	5.22372	0.24838	5.49549	5	1	1	110	71.5	1
11706	0	49	0	18.8298	33.4556	14.9693	65	3635	0	14	21	49.6	162.3	0	8	1.28007	5.12028	0.80159	5.32896	5.35	1	1	110	66.5	0
15839	0	35	0	18.546	32.5941	13.5537	66	2183	0	16	17	47.3	159.7	0	12	1.4223	3.77556	0.36128	4.4408	5.1	1	1	93	63	66
7451	0	43	0	18.8344	35.2587	15.39	65	4516	0	14	18	51.9	166	1	11	2.8084	5.4306	0.54192	4.88488	4.9	1	1	89.5	59	12
15486	0	36	0	18.5491	34.7665	14.492	66	2170	0	12	19	50.5	165	0	13	1.37058	4.2669	0.54192	5.05141	5.4	1	3	98.5	64.5	0
8127	0	39	0	17.3685	35.0632	13.5515	70.5	726	0	15	15	49.9	169.5	0	17	1.49212	4.21518	0.41773	4.94039	5.2	2	1	91.5	56.5	120
18633	0	33	0	18.8412	30.7346	12.9972	65	1118	0	10	12	44.8	154.2	0	9	1.293	4.1376	0.46289	5.10692	5	1	1	105.5	66.5	1
11518	0	22	0	19.7541	31.0388	13.2976	62	1029	0	12	15	45.4	151.6	0	10	1.7921	4.29276	0.50805	4.94039	5.248	1	1	97.5	64	1
10792	0	29	0	18.7886	31.6939	13.0951	65.2	3283	0	12	16	45.9	156.3	0	8	1.55936	3.82728	0.19193	4.38529	5	1	1	100.5	60	0
15421	0	38	0	18.285	34.245	14.1287	67	2461	0	14	17	49.6	164.7	0	13	1.70159	4.73238	0.48547	4.60733	5.6	1	3	86.5	53.5	0
4202	0	28	0	18.5634	35.1354	14.2051	66	1079	0	17	16	50.6	165.1	0	10	1.52833	4.70652	0.44031	4.38529	4.5	1	1	106	63	4.2
17374	0	38	0	18.5639	31.3435	13.2579	66	1837	0	10	16	45.7	156.9	0	12	1.99122	4.31862	0.69998	4.88488	4.9	1	1	99	62.5	0
15106	0	40	0	18.4246	35.1733	14.7667	66.5	2540	0	15	14	51.2	166.7	0	12	1.4223	4.6548	0.42902	4.88488	5.1	1	1	98.5	62.5	1
7880	0	30	0	18.2389	35.9654	14.333	67.2	4388	0	9	16	51.6	168.2	0	10	1.94984	5.0427	0.27096	5.16243	5	1	1	102.5	67.5	18
15715	0	42	0	18.1593	34.5194	14.3411	67.5	777	0	20	21	50.1	166.1	0	15	1.4223	4.60308	0.38386	4.71835	5.2	1	1	84	54.5	0
3389	0	41	0	17.8946	32.2252	13.1232	68.5	2855	0	10	16	46.5	161.2	0	9	2.01449	5.32716	0.46289	4.77386	5.2	1	1	97.5	59	4.55
5835	0	36	0	19.8351	32.1657	14.6316	61.8	4384	0	24	16	47.9	155.4	1	18	1.98088	5.99952	0.49676	5.32896	5	1	1	103.5	63.5	0
800	0	57	0	18.5757	28.8266	13.3875	66	1098	0	12	15	43.2	152.5	0	10	1.43782	5.27544	0.39515	5.21794	5	1	1	106	65	0
284	0	55	0	18.7181	31.8378	14.5533	65.5	1353	1	20	17	47.5	159.3	0	10	1.30852	4.80996	0.65482	6.05059	5.6	1	1	115	71.5	0
18866	0	38	0	18.8644	36.0402	15.4753	65	1134	0	12	20	52.8	167.3	0	10	1.99122	3.82728	0.30483	5.27345	5.7	1	1	112.5	62	36
3469	0	33	0	19.6195	33.5733	14.86	62.5	1773	0	10	14	49.6	159	0	28	1.60332	4.55136	0.62095	4.77386	5.2	1	1	102.5	60	0
12475	0	36	0	18.4123	33.8883	14.0027	66.6	2894	0	12	17	49.1	163.3	0	11	1.43782	4.70652	0.7903	5.05141	4.8	1	1	116.5	73.5	0
13220	0	60	0	20.2024	27.142	14.2805	60.7	1898	0	14	20	42.3	144.7	0	13	1.56712	5.22372	0.55321	4.71835	5.7	1	1	107.5	69.5	1
11096	0	43	0	18.4433	27.0073	11.8759	66.5	2191	0	11	20	39.8	146.9	0	10	1.40161	4.80996	0.3387	4.77386	4.942	1	1	102	63	0
6562	0	40	0	18.726	33.1789	14.2511	65.5	1827	0	13	15	48.6	161.1	0	12	1.55936	3.90486	0.16935	4.77386	5.4	1	1	104	62.5	1
10604	0	38	0	19.7836	34.6308	15.7655	62	3859	0	16	22	51.6	161.5	1	8	1.54643	3.93072	0.34999	4.88488	5.452	1	1	93	56.5	0
14902	0	42	0	18.174	32.1384	13.4213	67.5	2191	0	13	15	46.7	160.3	0	10	1.59815	4.29276	0.6774	5.05141	5	1	1	100	67.5	66
18588	0	52	0	19.6293	33.0971	15.7636	62.5	1183	0	18	15	50	159.6	0	12	2.8446	4.86168	0.24838	5.10692	5	1	1	102	64	1
7704	0	31	0	18.0951	33.4605	13.2379	67.8	3719	0	9	17	47.9	162.7	0	6	2.14379	4.62894	0.73385	4.71835	4.8	1	2	80.5	48.5	0
9406	0	22	0	18.5917	35.4832	14.0413	66	1071	0	14	14	50.8	165.3	0	10	1.28783	4.0083	0.51934	4.4408	5.1	1	1	92	57	22
1136	0	43	0	20.4545	30.1625	14.7338	60	2732	0	16	14	45.9	149.8	0	10	1.82054	4.99098	0.38386	4.27427	4.8	1	1	102	70	0
8462	0	43	0	19.3302	33.1556	14.9917	63.5	2204	0	14	12	49.3	159.7	0	17	1.82313	4.80996	0.40644	5.93957	4.9	1	1	109.5	68	60
15287	0	32	0	18.0511	32.4675	12.8715	68	2414	0	17	15	46.5	160.5	0	11	1.52833	4.7841	0.85804	4.71835	4.9	1	1	91	56.5	1
9911	0	36	0	18.187	39.0263	15.9481	67.5	3988	0	14	15	56.4	176.1	0	10	1.48695	4.1376	0.23709	4.77386	4.9	1	1	97	49	0
1554	0	45	0	19.802	35.2846	16.4886	62	4335	0	26	24	53	163.6	1	9	2.00415	5.0427	0.37257	4.55182	4.8	1	1	96	57	2.8
14798	0	42	0	18.0595	33.1925	13.7202	68	2564	0	15	16	48.1	163.2	1	10	1.62659	4.49964	0.63224	5.16243	5.5	1	1	94.5	58	7.9625
18878	0	35	0	18.06	31.7082	12.7639	68	731	0	8	10	45.6	158.9	0	8	1.9395	5.58576	0.5645	5.60651	5	1	1	122.5	78	0
2016	0	47	0	19.0992	33.0757	14.9707	64.3	4398	0	12	16	49.2	160.5	1	10	1.77658	4.47378	1.10642	4.60733	4.9	2	3	102.5	61.5	126
11033	0	34	0	18.1958	32.9231	13.3014	67.5	369	0	13	15	47.4	161.4	1	9	1.50764	3.28422	0.28225	4.82937	5.248	1	1	111.5	61.5	1
4114	0	48	0	19.6846	29.9879	14.3003	62.4	4056	0	9	10	45.3	151.7	0	7	1.49471	4.0083	0.38386	4.60733	4.9	1	1	117	77.5	0
2291	0	56	0	19.0441	30.1261	14.2444	64.5	3948	0	9	9	45.4	154.4	0	13	1.31369	4.93926	0.91449	4.49631	4.6	1	1	107	68	36
17044	0	58	0	19.8133	26.9332	13.7889	62	1904	0	14	24	41.6	144.9	0	29	2.66358	6.77532	0.6774	4.9959	5.4	2	1	93.5	60.5	84
1204	0	64	0	19.1356	29.8281	14.66	64.2	1284	0	15	20	45.5	154.2	0	10	1.57229	5.87022	0.84675	5.49549	5.4	1	1	113	62.5	36
6071	0	41	0	19.1974	33.0403	14.7076	64	4621	0	11	12	48.9	159.6	0	9	1.42747	6.38742	1.18545	4.77386	5	1	1	110	58.5	12
18713	0	30	0	19.5056	31.6259	13.7834	63	365	0	14	13	46.5	154.4	0	12	2.14638	5.3013	0.57579	5.05141	5.2	1	1	107	69.5	0
10723	0	32	0	18.6228	29.481	12.2976	66	3818	0	14	15	42.8	151.6	0	7	1.70159	5.45646	0.48547	4.55182	4.534	1	1	97.5	59	40
7677	0	44	0	18.4344	33.7613	14.4385	66.7	4396	0	14	18	49.4	163.7	1	6	1.70676	5.06856	0.65482	4.9959	4.9	1	1	106.5	64	0
17053	0	32	0	17.441	30.444	11.5642	70.5	1878	0	7	14	43.1	157.2	0	11	1.49988	4.11174	0.31612	5.16243	5.5	1	1	85	58	1
975	0	51	0	19.9969	33.108	16.0606	61.5	4333	0	11	14	50.3	158.6	1	13	2.05846	4.49964	0.54192	4.9959	4.8	1	1	110.5	71	1
7603	0	42	0	18.6334	34.3257	14.7553	66	4137	0	12	14	50.3	164.3	0	11	1.41454	3.95658	0.3387	5.551	5.4	1	1	99.5	56	0
7402	0	50	0	18.2476	31.2081	13.5952	67.4	388	0	17	15	45.9	158.6	0	11	2.25758	4.88754	0.59837	4.32978	4.9	2	2	91.5	61	84
18345	0	37	0	18.6361	32.0259	13.5483	66	1013	0	14	11	46.7	158.3	0	15	2.24982	4.03416	0.23709	4.71835	5.2	1	1	113.5	72.5	0
1796	0	46	0	18.6383	31.1836	13.7291	66	778	0	11	22	46	157.1	0	23	1.46368	4.03416	0.49676	4.71835	5	2	1	89	55	84
6785	0	56	0	19.4031	32.5971	15.58	63.4	1065	0	16	19	49.3	159.4	1	10	2.31706	6.62016	0.66611	4.82937	5	1	1	92.5	64.5	0
3922	0	43	0	20.4355	33.2921	16.076	60.2	452	0	10	15	50.5	157.2	1	9	1.68349	4.73238	0.50805	4.49631	4.9	1	1	95	60.5	60
16757	0	35	0	18.3617	29.0912	12.0986	67	1888	0	13	16	42.2	151.6	0	14	2.04294	5.14614	0.47418	5.27345	5.4	1	1	106.5	68	1
11548	0	46	0	17.9078	27.6393	11.805	68.7	2491	0	15	16	40.4	150.2	0	8	1.39903	4.44792	0.55321	4.55182	4.9	1	1	107	65.5	60
5146	0	36	0	18.365	33.0767	13.6465	67	3669	0	19	15	47.9	161.5	0	10	1.75848	4.31862	0.27096	5.05141	5.248	1	1	90.5	55	1
12188	0	34	0	19.0787	33.933	14.5724	64.5	3277	0	11	12	49.7	161.4	0	10	1.91623	5.63748	0.37257	5.05141	5	1	1	98	61.5	0
20932	0	36	0	18.9349	34.153	14.6405	65	300	0	10	8	50	162.5	0	13	1.73262	4.75824	0.49676	5.05141	5.2	1	1	111.5	60.5	0
3568	0	44	0	19.981	34.2652	16.1531	61.6	4423	0	12	12	51.6	160.7	0	8	2.29637	4.47378	0.4516	4.66284	5.2	1	1	107	58.5	1
6897	0	43	0	19.3851	29.5841	13.612	63.5	4324	0	11	17	44.2	151	1	9	2.33257	5.92194	0.65482	4.4408	5.1	2	1	71	48	108
5989	0	59	0	17.7131	31.1377	13.5578	69.5	2396	0	14	18	45.8	160.8	1	9	1.77658	5.12028	0.44031	4.49631	5.1	1	1	100.5	68	0
17531	0	25	0	18.6536	35.178	14.1617	66	739	0	9	10	50.6	164.7	0	12	1.62918	3.98244	0.30483	5.16243	5.4	1	1	123	79.5	0
13974	0	30	0	18.5142	34.7328	14.1235	66.5	1465	0	9	15	50.1	164.5	0	12	1.79468	4.21518	0.84675	4.60733	4.9	1	1	95.5	61	8.4
8759	0	52	0	19.5524	31.3544	14.9757	63	2182	0	12	16	47.4	155.7	0	10	2.5679	6.12882	0.65482	4.55182	5.4	1	1	112	77.5	17.5
7176	0	42	0	19.5215	33.6112	15.3216	63.1	4018	0	6	12	50.1	160.2	0	6	1.62142	4.7841	0.3387	4.21876	4.9	1	1	101	52	0
1835	0	42	0	18.836	33.8438	14.7622	65.4	4361	0	15	15	49.8	162.6	0	6	1.72228	4.75824	0.55321	4.4408	4.8	1	1	92	57	1
12694	0	40	0	19.1305	28.7903	12.932	64.4	1918	0	11	17	42.7	149.4	1	8	1.6447	5.27544	0.36128	5.10692	5.8	1	1	90	54	36
14323	0	29	0	19.1024	30.5751	12.9678	64.5	973	0	28	27	44.6	152.8	0	14	1.94726	4.80996	0.36128	4.55182	4.8	1	1	96	64	1
14513	0	43	0	19.2545	31.8856	14.4119	64	360	0	10	16	47.4	156.9	0	13	1.34731	5.89608	0.75643	5.32896	5.7	1	1	107	62.5	0
3325	0	46	0	18.3443	30.4481	13.1879	67.2	2168	0	6	9	44.7	156.1	0	9	1.85933	4.80996	0.47418	4.38529	5	1	1	83	56	0
5363	0	41	0	19.5673	35.2433	16.0238	63	1258	0	11	12	52.5	163.8	0	8	3.07734	5.09442	0.50805	4.82937	5	1	1	93.5	57	1
8426	0	50	0	18.8798	31.0796	14.1448	65.3	4018	0	12	15	46.3	156.6	1	6	2.06363	5.61162	1.38867	4.60733	5	1	1	101.5	62.5	12
20500	0	34	0	18.1308	33.1653	13.3472	68	364	0	5	11	47.7	162.2	0	12	1.9395	4.37034	0.50805	5.05141	5.1	1	1	114.5	72	1
8250	0	32	0	19.0573	33.057	14.083	64.7	4377	0	11	12	48.3	159.2	0	8	2.00415	4.6548	0.66611	5.16243	5	1	1	98	60	1
16243	0	49	0	19.2698	32.6725	15.0953	64	1847	0	16	17	48.9	159.3	1	12	2.35326	5.74092	0.54192	5.21794	5.4	1	2	116	76	1
10929	0	42	0	19.5824	28.8721	13.4577	63	2840	0	13	19	43.3	148.7	1	11	1.86451	4.42206	0.42902	4.05223	4.636	2	1	100.5	53	90.6
19114	0	42	0	17.7517	31.839	12.9218	69.5	1098	0	8	12	45.9	160.8	0	16	1.9395	5.12028	0.91449	4.60733	5.2	1	1	123	71	0
13598	0	39	0	18.8409	31.6696	13.7251	65.5	1934	0	17	20	46.5	157.1	0	10	2.31706	5.19786	0.1129	4.10774	5	1	3	102.5	62.5	0
14772	0	42	0	18.5577	30.4668	13.1722	66.5	561	0	13	17	44.7	155.2	0	13	1.62401	4.3962	0.30483	4.82937	5.4	1	1	108.5	63	0
2636	0	51	0	17.6305	32.2773	13.4651	70	419	0	17	15	46.9	163.1	0	51	3.1032	6.5943	0.44031	4.60733	5.3	1	1	107.5	62	0
12112	0	49	0	18.992	30.2069	13.8561	65	3311	0	10	17	45.1	154.1	0	11	1.88002	5.01684	0.49676	4.38529	5.8	1	1	101.5	67	0
16010	0	35	0	18.705	31.8402	13.4425	66	1495	0	17	24	46.4	157.5	0	14	1.47402	4.5255	0.55321	4.77386	5.4	1	1	98.5	60.5	0
8206	0	43	0	18.8483	31.4381	13.8679	65.5	4376	0	14	10	46.4	156.9	1	14	1.57487	4.2669	0.5645	5.551	5	1	1	102	66.5	12
13266	0	38	0	18.427	35.0219	14.6232	67	2884	0	13	24	50.9	166.2	0	11	1.63177	4.24104	0.28225	4.66284	5.6	1	1	104	69	12
12886	0	42	0	18.5947	33.3062	14.3156	66.4	1761	0	12	17	48.8	162	0	11	1.95502	5.0427	0.2258	4.4408	5	1	1	100	67.5	0
10498	0	30	0	19.7558	36.0177	15.9181	62.5	3663	0	9	15	53.2	164.1	0	11	2.10759	3.90486	0.20322	4.49631	4.6	1	1	95.5	63	35
17314	0	41	0	18.2932	32.5002	13.6468	67.5	1434	0	13	16	47.3	160.8	0	12	1.52574	4.47378	0.55321	5.05141	5	1	1	87	56.5	1
10996	0	40	0	18.0279	34.0423	13.9332	68.5	3689	0	11	12	49.2	165.2	0	6	1.26197	4.44792	0.88062	4.55182	4.738	1	1	84	45	1
1008	0	63	0	18.711	31.9956	15.0915	66	2348	0	13	26	48.2	160.5	0	11	1.34213	4.49964	1.14029	4.71835	5.4	1	1	100.5	64	1
18680	0	39	0	19.6028	34.7545	15.7324	63	1083	0	11	13	51.7	162.4	0	10	1.44816	4.06002	0.36128	4.88488	5.3	1	1	104	70	1
8991	0	47	0	18.8837	32.2318	14.4437	65.4	631	0	9	18	47.8	159.1	1	13	1.89554	5.61162	0.46289	4.88488	5	1	1	114	69.5	0
12634	0	37	0	19.1473	29.5267	13.0639	64.5	1848	0	6	14	43.6	150.9	1	12	1.40937	3.879	0.27096	4.77386	5	1	2	105	65	0
6971	0	41	0	19.299	32.5501	14.6202	64	4389	0	14	18	48.3	158.2	1	14	1.67831	5.01684	0.31612	4.60733	4.9	1	1	119	70	0
3533	0	36	0	18.4352	35.0244	14.52	67	4382	0	18	11	50.8	166	0	13	1.35506	4.60308	0.30483	5.21794	4.6	1	1	101.5	64.5	0
10111	0	28	0	17.7722	33.7079	12.87	69.5	1148	0	15	18	47.8	164	0	8	1.72745	4.24104	0.57579	4.88488	5.2	1	1	102	64.5	0
13252	0	37	0	18.1666	32.8787	13.4477	68	3078	0	13	13	47.5	161.7	0	13	2.15414	5.0427	0.12419	5.10692	4.8	1	1	90	52	0
7105	0	49	0	19.7697	34.1234	16.1974	62.5	3870	0	16	13	51.5	161.4	1	11	2.17741	5.09442	0.53063	4.55182	4.3	1	2	93	54	54
9483	0	36	0	18.7237	31.3668	13.3364	66	4020	0	11	18	45.8	156.4	0	11	1.04474	3.98244	1.32093	5.21794	5	1	1	92.5	59.5	1
4271	0	43	0	18.1791	33.1929	13.923	68	4333	0	11	12	48.3	163	0	6	1.78175	5.4306	0.48547	5.16243	5	1	1	101.5	62.5	0
20180	0	37	0	19.6244	30.5038	13.8571	63	446	0	6	10	45.4	152.1	0	10	2.24982	5.58576	0.47418	4.88488	5.4	1	2	99	57	0
2136	0	35	0	19.7817	37.336	16.8495	62.5	3662	0	23	17	55.5	167.5	1	11	2.29378	3.90486	0.39515	4.9959	4.6	1	1	105	63	1
10988	0	52	0	18.5926	31.8724	14.3125	66.5	2165	0	13	15	47.3	159.5	1	15	1.74038	4.62894	0.3387	4.38529	5.248	1	1	106	65.5	1
12206	0	36	0	19.022	29.3538	12.8407	65	3284	0	13	15	43.2	150.7	0	8	1.41454	4.88754	0.92578	4.9959	5.1	1	1	110	72	12
15831	0	46	0	18.4548	30.7226	13.4045	67	2136	0	11	22	45.2	156.5	0	16	2.12052	6.10296	0.27096	5.10692	5.6	1	1	105	61	36
16259	0	30	0	18.4548	31.3466	12.7485	67	1576	0	9	17	45.2	156.5	0	12	1.11198	4.44792	0.48547	4.60733	5.2	1	1	108	65	0
13257	0	36	0	18.5959	35.5963	14.9289	66.5	2982	0	11	16	51.8	166.9	1	9	1.21801	4.29276	0.37257	5.27345	5.8	1	3	95	61.5	0
14814	0	36	0	18.4577	33.626	13.9766	67	2373	0	14	14	48.8	162.6	0	9	1.61884	5.50818	0.53063	4.82937	5.4	1	1	95.5	58.5	1
1506	0	44	0	18.191	31.3211	13.2735	68	3596	0	9	14	45.7	158.5	0	10	1.28783	3.41352	0.3387	4.77386	5.044	1	1	103.5	66	0
17943	0	47	0	18.4676	32.0065	13.9677	67	1569	0	17	20	47.1	159.7	0	15	2.12052	6.38742	0.76772	4.71835	5.4	1	1	92	61	1
15814	0	35	0	18.4691	28.5069	12.0099	67	2108	0	11	20	41.5	149.9	0	13	1.65504	3.90486	0.20322	5.05141	5.1	1	1	118.5	68.5	0
6229	0	36	0	18.8677	32.3874	13.8769	65.6	4267	0	11	19	47.4	158.5	0	8	1.83865	4.99098	0.55321	4.60733	5	1	1	94	55.5	1
2990	0	40	0	18.4737	30.7301	13.0949	67	3311	0	10	8	44.9	155.9	0	12	1.5697	5.22372	0.51934	4.77386	4.6	1	1	94.5	61	12
18145	0	53	0	18.3373	33.11	14.6173	67.5	1418	0	12	9	48.9	163.3	0	13	1.86192	6.28398	0.71127	4.4408	5	1	1	109.5	78	0
2584	0	67	0	20.1958	30.3775	16.0134	61.3	723	0	14	16	47.4	153.2	0	10	1.82313	6.23226	1.02739	5.43998	5.4	1	1	116.5	73	0
10257	0	43	0	19.4678	28.4659	13.2785	63.6	3953	0	12	15	42.7	148.1	0	7	2.26534	6.02538	0.12419	5.05141	5.4	1	1	92.5	51	0
7744	0	39	0	18.5357	35.1064	14.8384	66.8	4445	0	14	15	51.2	166.2	0	11	1.9033	5.27544	0.50805	4.77386	4.6	1	2	100.5	65.5	1
10724	0	51	0	18.4817	31.6995	14.0893	67	684	0	17	21	46.9	159.3	0	17	2.30413	6.41328	0.42902	5.16243	5.452	1	1	113	68.5	0
19493	0	43	0	18.2129	32.1162	13.5453	68	748	0	18	14	46.8	160.3	1	11	2.01708	4.16346	0.50805	4.82937	5.3	1	1	94.5	58.5	0
13178	0	39	0	18.6245	32.4932	13.8617	66.5	2132	0	10	14	47.5	159.7	0	10	1.43782	6.93048	0.49676	5.77304	5.5	1	1	141	84	0
4746	0	38	0	18.3492	30.1049	12.6425	67.5	4396	0	16	13	43.8	154.5	0	8	1.37575	4.70652	0.19193	5.38447	5.2	1	1	127	74	0
19731	0	55	0	18.4948	32.2996	14.5661	67	721	0	12	16	48	161.1	0	13	1.86192	5.89608	1.08384	5.21794	5.7	1	1	108.5	55.5	0
11956	0	36	0	18.0153	33.4293	13.4696	68.8	3455	0	10	15	48.1	163.4	0	11	1.46368	3.7497	0.13548	5.32896	5.5	1	1	100	63.5	47
13897	0	24	0	19.5201	32.3111	13.7675	63.5	405	0	16	16	47.2	155.5	0	12	1.20249	4.60308	0.63224	5.05141	5.4	1	3	105.5	59.5	1
8575	0	35	0	18.557	36.1323	15.0694	66.8	4387	0	9	8	52.5	168.2	0	8	1.55677	5.172	0.55321	4.38529	5	1	1	97.5	65.5	1
13774	0	32	0	18.3661	33.4191	13.588	67.5	910	0	21	26	48.2	162	1	13	1.71193	4.9134	0.44031	5.05141	5.1	1	1	106.5	67.5	0
6961	0	41	0	18.7844	35.1985	15.2499	66	4283	0	10	16	51.7	165.9	0	9	1.4042	4.18932	0.47418	4.27427	4.9	1	1	113.5	70.5	1
3726	0	41	0	18.871	34.1161	14.8789	65.7	1629	0	13	17	50.2	163.1	0	7	1.699	3.72384	0.29354	4.88488	5.4	1	1	107.5	65	4.2
13204	0	58	0	18.3701	31.2146	14.1941	67.5	1813	0	17	19	46.5	159.1	1	16	2.02484	6.3357	0.37257	4.9959	5.1	1	1	111	71	36
17009	0	38	0	18.2384	31.2345	12.9626	68	1060	0	17	18	45.3	157.6	0	13	1.57746	4.80996	0.55321	4.71835	5	1	1	85	44	0
8820	0	35	0	19.8434	34.6136	15.6831	62.5	4341	0	10	14	51.5	161.1	0	9	1.52833	5.172	0.58708	4.71835	5.2	1	1	121.5	79	0
3087	0	60	0	18.1055	30.6745	13.8507	68.5	3772	0	23	24	45.6	158.7	0	14	2.19551	5.06856	0.76772	5.16243	5.146	1	1	126.5	79.5	0
14511	0	52	0	19.2284	33.9324	15.7837	64.5	2628	0	16	22	50.9	162.7	1	15	2.20069	5.12028	0.25967	4.55182	5.1	1	1	123	77	36
13960	0	22	0	18.2396	38.1524	14.8527	68	2597	0	10	16	54.4	172.7	0	11	1.22835	4.44792	0.37257	4.10774	5	1	1	98.5	59.5	0
988	0	49	0	19.5328	32.357	15.2299	63.5	2617	0	12	14	48.7	157.9	1	9	1.54126	4.57722	0.44031	5.16243	5.1	1	3	101.5	65.5	0
1766	0	55	0	18.652	33.4383	15.1844	66.5	4407	0	18	23	49.8	163.4	1	16	2.3636	5.71506	0.57579	4.82937	5.7	1	1	95	56	0
17459	0	49	0	18.2418	29.5964	12.9736	68	1512	0	24	32	43.6	154.6	0	9	2.04294	5.3013	0.25967	5.05141	5	1	1	116	67.5	0
10707	0	46	0	19.0253	31.1283	14.0958	65.2	3649	0	17	17	46.3	156	0	10	1.6628	4.68066	0.3387	5.43998	4.942	1	1	148.5	95	0
2157	0	34	0	19.7849	31.4861	14.2366	62.7	2329	0	11	12	46.8	153.8	0	7	1.56194	4.21518	0.64353	5.10692	5.1	1	1	105	64	0
15212	0	35	0	18.5156	32.6452	13.599	67	2555	0	15	14	47.4	160	0	17	1.88261	4.57722	0.39515	4.38529	4.9	1	1	115	76.5	0
9845	0	36	0	18.6565	33.3477	14.0714	66.5	4016	0	10	15	48.6	161.4	0	11	1.47661	5.06856	0.63224	4.88488	4.7	1	1	101.5	55.5	0
5685	0	56	0	19.2361	33.0203	15.6349	64.5	763	0	13	22	49.8	160.9	0	10	1.20508	5.48232	1.11771	4.77386	5.2	1	1	93	60.5	0
10238	0	28	0	19.8858	31.8665	14.1405	62.4	3981	0	11	13	47.1	153.9	0	10	1.93174	4.21518	0.13548	4.82937	4.6	1	1	92.5	57	27.3
14527	0	33	0	18.9473	32.3774	13.788	65.5	2695	0	15	17	47.3	158	0	13	1.44299	4.44792	0.37257	4.55182	4.9	1	1	118	77	0
14655	0	48	0	18.6629	33.22	14.7092	66.5	2546	0	12	15	49.1	162.2	0	11	1.83347	5.50818	0.54192	4.82937	5.1	1	1	111	77.5	0
18416	0	36	0	17.9885	33.7227	13.5632	69	1099	0	32	14	48.5	164.2	0	18	1.96536	6.02538	0.54192	4.38529	5.5	1	1	107.5	66.5	0
16941	0	39	0	19.3951	33.6501	15.0764	64	1821	0	10	18	49.9	160.4	0	11	1.62918	4.83582	0.27096	4.55182	5.1	1	1	124	83	1
19400	0	52	0	18.8082	27.7775	12.9839	66	735	0	10	13	41.7	148.9	1	10	1.99122	5.45646	0.59837	5.49549	5.3	1	1	132	83.5	0
7185	0	39	0	19.2503	32.6438	14.5204	64.5	4407	0	21	19	48.3	158.4	0	15	1.36799	4.68066	0.51934	5.82855	5.4	1	1	102	64	0
12623	0	26	0	18.617	33.0671	13.3587	66.7	714	0	9	14	47.6	159.9	0	10	1.91881	7.18908	0.36128	4.66284	5.4	1	1	86.5	58.5	1
14621	0	59	0	18.5337	32.5977	14.9581	67	325	0	14	18	48.7	162.1	0	19	1.9757	6.05124	1.11771	5.32896	5.4	2	1	97	64	87.5
19320	0	38	0	17.49	29.6414	11.7037	71	1162	0	13	9	42.4	155.7	0	11	2.56014	5.14614	0.39515	5.05141	5.3	1	1	101	59	11.4
14771	0	36	0	18.5372	32.3797	13.5764	67	2173	0	39	35	47.1	159.4	0	13	1.56712	4.31862	0.24838	4.66284	5.4	1	1	116.5	76.5	0
13131	0	36	0	18.2654	30.0848	12.4605	68	2534	0	23	19	43.6	154.5	0	16	1.89812	4.68066	0.29354	4.66284	5.6	1	1	123.5	75.5	0
9102	0	22	0	20.8763	31.8773	14.649	59.5	1050	0	12	15	47.6	151	0	10	1.56453	4.24104	0.5645	4.55182	4.8	1	3	106	64	54
11924	0	39	0	18.8259	31.7991	13.7895	66	1435	0	10	14	46.7	157.5	0	9	1.44557	4.7841	0.54192	5.43998	5.4	1	1	116	58	0
6033	0	43	0	19.8495	30.403	14.3693	62.6	4655	0	21	15	45.8	151.9	1	50	2.03777	5.89608	0.60966	4.60733	4.5	1	1	120.5	71	12
9225	0	46	0	18.9709	31.6439	14.2574	65.5	4415	0	11	11	47	157.4	0	8	1.53608	4.3962	0.36128	4.66284	5	1	1	94	60.5	1
9052	0	33	0	18.1681	31.7515	12.8202	68.4	4493	0	22	8	45.7	158.6	0	10	1.69642	4.11174	0.83546	4.4408	4.5	1	1	93.5	60	2.8
11223	0	56	0	19.1807	33.4604	15.7753	64.8	3558	0	15	26	50.4	162.1	1	11	1.37317	5.48232	0.84675	4.77386	5.554	1	3	107.5	76.5	0
13917	0	42	0	18.2785	29.3409	12.5382	68	377	0	22	25	42.9	153.2	0	17	1.56712	4.86168	0.71127	4.77386	5.1	1	1	101.5	65	0
1656	0	42	0	19.1827	33.4582	14.972	64.8	4024	0	12	13	49.6	160.8	1	12	1.90847	4.73238	0.53063	4.77386	4.9	1	1	91.5	59	12
7929	0	30	0	20.2806	35.3384	16.1374	61.3	407	0	10	15	52.7	161.2	1	8	2.04553	4.7841	0.47418	4.82937	4.8	1	1	94	57.5	4.2
12182	0	35	0	18.8368	31.3883	13.4161	66	3247	0	7	14	45.9	156.1	0	8	1.83606	5.35302	0.34999	5.43998	5.1	1	1	107.5	66.5	1
3111	0	56	0	19.5794	33.2756	16.0776	63.5	4683	0	18	16	50.5	160.6	0	12	2.56014	6.41328	0.47418	5.10692	5	2	1	105	69.5	84
12648	0	44	0	19.5806	31.2105	14.5226	63.5	2881	0	10	17	46.8	154.6	0	16	1.96019	4.6548	0.4516	5.16243	5	1	1	106.5	60	36
8898	0	48	1	18.6425	30.0174	13.4443	66.7	1128	0	15	13	44.5	154.5	1	14	1.29559	5.0427	0.80159	4.60733	5.6	1	1	112.5	72.5	0
2980	0	40	0	19.7378	34.6794	15.914	63	2629	0	9	8	51.8	162	0	7	1.83865	3.879	0.82417	4.9959	4.9	1	1	105	60.5	0
18980	0	41	0	18.8423	31.778	13.9126	66	1114	0	14	9	46.8	157.6	0	14	1.96536	4.55136	0.73385	5.05141	4.9	1	1	101.5	63	54
16586	0	35	0	18.8433	32.2199	13.7501	66	1841	0	15	26	47.1	158.1	0	11	1.60332	5.06856	0.54192	4.32978	5	1	1	110.5	70	1
9741	0	36	0	18.2894	31.4832	13.0039	68	3660	0	11	16	45.6	157.9	0	9	1.2749	4.83582	0.46289	4.38529	4.9	1	1	91	52.5	0
17466	0	60	0	18.5633	32.8804	15.1648	67	1440	0	25	27	49.2	162.8	0	20	2.9739	6.43914	0.65482	5.551	5.5	1	2	123	74	0
10366	0	41	0	18.1634	30.6605	12.8597	68.5	4039	0	11	14	44.6	156.7	0	10	1.47919	4.37034	0.28225	4.38529	4.8	1	3	90	53	0
15823	0	46	0	18.8527	29.2589	13.2389	66	2228	0	15	20	43.5	151.9	0	14	1.78434	5.76678	0.73385	5.27345	5.1	1	1	114.5	69	0
12720	0	51	0	18.2476	31.1347	13.6714	68.2	1093	0	12	17	45.9	158.6	0	8	1.41713	4.88754	0.63224	5.49549	5.5	1	1	111	67.5	0
11354	0	30	0	19.5684	35.1738	15.3911	63.6	1351	0	12	16	51.8	162.7	0	11	1.57229	4.75824	0.65482	4.9959	5.4	1	1	91	56.5	0
15001	0	38	0	19.1567	32.112	14.1713	65	2570	0	15	19	47.4	157.3	0	15	1.43006	4.68066	0.31612	4.66284	5.1	2	1	102	59.5	90
6102	0	42	0	20.1509	29.9884	14.4073	61.8	4417	0	12	13	45.4	150.1	0	11	1.97312	6.30984	0.93707	4.94039	5	1	1	114.5	69.5	0
11119	0	40	0	18.4499	31.5019	13.3899	67.5	2066	0	13	21	46	157.9	0	11	1.62918	3.90486	0.46289	4.66284	5	1	1	102.5	61	1
3808	0	40	0	17.345	30.3015	11.9122	71.8	1968	0	16	14	43.3	158	0	17	1.46368	3.64626	0.72256	5.66202	4.5	1	1	98.5	63	0
10273	0	62	0	19.9278	32.4839	16.4124	62.5	370	0	19	20	50	158.4	1	8	2.16965	5.97366	0.30483	4.9959	5.2	1	1	113	67.5	1
8297	0	61	0	20.0893	28.9357	15.0095	62	722	0	16	17	44.9	149.5	1	10	1.67314	6.80118	1.07255	5.38447	6.1	1	1	141	87.5	0
17969	0	33	0	19.4632	31.6355	13.9729	64	1451	0	12	8	46.7	154.9	0	13	2.37912	4.80996	0.4516	5.66202	5.2	1	1	97.5	62	1
9447	0	38	0	19.3132	31.3227	13.997	64.5	3992	0	23	19	46.4	155	0	10	1.30852	5.53404	0.38386	4.66284	4.9	1	1	103.5	71.5	0
12139	0	34	0	19.3143	30.3637	13.3943	64.5	1871	0	11	14	44.8	152.3	0	8	1.24387	3.85314	0.29354	4.49631	5	1	2	92.5	59.5	0
9087	0	48	0	19.2546	32.6245	15.044	64.7	1827	0	6	12	48.8	159.2	0	9	1.39644	6.93048	0.54192	5.66202	5.7	1	1	84	49.5	1
13936	0	39	0	18.0549	32.3594	13.286	69	1179	0	15	19	46.8	161	0	12	1.38868	4.21518	0.36128	4.77386	5	1	1	121.5	75.5	18
10371	0	36	0	19.3146	29.3031	13.0999	64.5	1372	0	15	16	43.4	149.9	0	10	1.70417	5.06856	0.60966	5.32896	5.35	1	1	114	62	0
12617	0	21	0	19.5572	32.8736	13.8813	63.7	1540	0	15	13	47.9	156.5	0	11	1.78693	4.06002	0.32741	4.77386	5.2	1	3	111.5	71.5	1
3627	0	55	0	19.1971	31.4916	14.9249	64.9	1839	0	22	20	47.5	157.3	0	11	1.96019	6.02538	0.5645	4.4408	5.2	1	1	129.5	79	52.5
14170	0	40	0	19.4678	33.5553	15.1771	64	2884	0	15	16	49.9	160.1	0	13	1.86192	4.31862	0.27096	4.32978	5.1	1	1	105	66.5	1
10504	0	53	0	18.0574	33.6276	14.5704	69	4021	0	25	23	49.4	165.4	0	14	1.48954	6.02538	0.46289	5.93957	5.5	1	1	100.5	63.5	0
16469	0	39	0	19.0232	35.8495	15.6776	65.5	1916	0	5	14	52.8	166.6	0	14	1.62918	4.68066	0.27096	5.82855	5.2	1	1	139.5	91.5	0
11933	0	36	0	19.5307	30.7152	13.834	63.8	1806	0	7	14	45.6	152.8	0	9	1.13784	4.24104	0.42902	4.60733	4.9	1	1	107	56.5	1
9075	0	49	0	21.1206	29.733	15.4969	59	3971	0	21	19	46.2	147.9	0	11	3.12389	7.47354	0.55321	5.10692	5.4	1	1	116.5	75	0
9042	0	46	0	18.6012	32.2173	14.1508	67	4361	0	15	22	47.5	159.8	0	8	2.586	7.03392	0.39515	4.71835	5.5	1	1	114	73.5	0
11401	0	36	0	18.4642	39.1817	16.3937	67.5	3647	0	11	14	57	175.7	0	8	1.9033	4.03416	0.39515	4.94039	5.248	1	1	94	65	0
3890	0	45	0	20.4352	28.3969	14.1719	61	1989	0	12	19	43.5	145.9	0	12	2.23172	5.09442	0.29354	4.82937	5.4	1	1	117.5	74.5	0
464	0	53	0	19.3329	33.7435	15.8831	64.5	800	0	11	14	50.8	162.1	1	11	1.65763	5.09442	0.36128	4.4408	5.248	1	3	93.5	68	0
4323	0	46	0	19.6072	32.4139	15.171	63.6	4550	0	10	14	48.7	157.6	0	9	1.43782	4.3962	0.53063	5.43998	5.8	1	1	97.5	61.5	0
14470	0	34	0	19.794	31.3977	14.2286	63	1430	0	14	16	46.7	153.6	0	10	1.39903	3.59454	0.27096	4.88488	5.4	1	1	110.5	64	36
20298	0	40	0	18.3422	31.2145	13.1865	68	496	0	10	10	45.5	157.5	1	12	1.65504	5.24958	0.74514	5.10692	5.5	1	1	97.5	66.5	2.8
7351	0	36	0	20.5853	38.4675	18.2934	60.6	1770	0	17	21	58.1	168	1	8	1.84382	5.74092	0.58708	4.94039	4.8	1	1	107.5	65.5	54.6
12585	0	33	0	19.4927	32.9212	14.5349	64	3165	0	20	22	48.6	157.9	0	15	1.69383	4.31862	0.54192	4.55182	5.4	1	1	81.5	51.5	1
7166	0	42	0	19.2549	27.4685	12.7123	64.8	4396	0	17	15	41.1	146.1	0	11	2.31447	6.0771	1.19674	5.43998	5	1	1	110	70.5	0
18615	0	32	0	19.1988	35.2577	15.1951	65	743	0	10	10	51.7	164.1	0	9	2.27568	4.44792	0.3387	5.38447	5.1	1	1	110.5	74.5	8.4
11238	0	58	0	18.6258	32.3544	14.9132	67	3242	0	9	25	48.4	161.2	0	13	1.73262	6.2064	0.65482	5.32896	5	1	1	135.5	81.5	0
8406	0	35	0	19.5024	36.4924	16.2194	64	662	0	7	8	54	166.4	0	7	1.96019	4.0083	0.32741	4.88488	5	1	1	102	65	18
1844	0	54	0	19.446	30.9589	14.8851	64.2	365	0	12	15	46.9	155.3	0	10	1.50505	5.84436	0.65482	5.43998	5.1	1	1	108	68.5	0
20467	0	35	0	18.0969	36.2959	14.686	69	385	0	12	14	52.3	170	0	9	1.5516	4.49964	0.31612	4.77386	5.2	1	1	97	53.5	0
521	0	54	0	19.1234	31.7771	14.9253	65.3	1008	0	9	14	47.8	158.1	0	10	2.14897	6.38742	0.51934	4.9959	5	1	1	143	86	2.12333
6820	0	56	0	18.9206	30.8538	14.4826	66	1092	0	11	15	46.4	156.6	0	12	2.18258	5.35302	0.50805	4.77386	4.6	2	1	129	74	126
8465	0	52	0	19.5735	30.1295	14.551	63.8	4457	0	22	25	45.7	152.8	0	12	1.67314	4.37034	0.38386	4.66284	5.5	1	1	114.5	77	0
5424	0	42	0	19.1567	31.9474	14.3441	65.2	1791	0	12	15	47.4	157.3	0	8	1.41196	4.68066	0.93707	4.77386	5.4	1	1	106	64.5	1
11070	0	42	0	19.2788	30.8321	14.0085	64.8	2895	0	10	15	45.9	154.3	0	10	1.79468	4.86168	0.27096	5.16243	4.7	1	1	108.5	64	4.2
8747	0	44	0	19.7713	30.394	14.377	63.2	3744	0	20	18	45.8	152.2	0	9	2.14638	5.22372	0.27096	5.551	5.1	1	1	97.5	63.5	0
6146	0	42	0	19.4368	33.0103	15.0443	64.3	4441	0	11	15	49.2	159.1	0	10	1.54126	4.49964	0.60966	4.71835	4.7	2	1	105	68.5	84
13338	0	36	0	18.9373	34.4503	14.8303	66	2918	0	15	14	50.5	163.3	0	12	1.77658	5.19786	0.53063	4.4408	5.1	1	1	91	58	0
12596	0	47	0	18.7959	32.8071	14.6418	66.5	3278	0	16	18	48.6	160.8	0	13	1.53608	4.37034	0.89191	4.9959	5.5	2	1	134.5	84	90
12150	0	41	0	17.9851	32.5991	13.435	69.5	3318	0	13	17	47.2	162	1	10	1.28783	3.90486	0.94836	4.49631	5.5	1	1	95.5	60.5	0
13746	0	63	0	18.2507	28.2356	13.2966	68.5	1763	0	19	23	42.5	152.6	1	16	1.41971	6.23226	1.21932	5.66202	5.6	1	1	102.5	66	0
15413	0	44	0	18.1225	34.5465	14.5116	69	2195	0	13	17	50.3	166.6	0	13	2.57824	4.31862	0.53063	5.21794	5	1	1	123	71	0
9592	0	39	0	18.6678	34.6459	14.8208	67	4073	0	7	16	50.7	164.8	0	8	1.70676	4.75824	0.55321	4.60733	5	1	1	93	58.5	0
19395	0	30	0	18.6705	34.789	14.3683	67	693	0	11	15	50.4	164.3	0	11	2.04294	4.60308	0.2258	4.71835	5	1	1	88.5	51	1
9676	0	40	0	18.5327	33.733	14.3681	67.5	3346	0	10	12	49.3	163.1	0	9	1.39644	3.64626	0.19193	4.88488	5.1	1	1	117.5	69.5	1
5851	0	34	0	18.6712	32.6295	13.7185	67	4028	0	17	16	47.5	159.5	0	13	1.22576	4.37034	0.2258	4.88488	4.5	1	1	98.5	61.5	1
2517	0	41	0	19.8573	34.415	15.9922	63	4131	0	15	14	51.6	161.2	1	13	1.6809	4.03416	0.50805	4.49631	4.7	1	2	88.5	58.5	49.3
14775	0	40	0	18.676	31.9042	13.7763	67	1466	0	7	11	46.8	158.3	0	11	1.44816	4.44792	0.84675	4.38529	5.6	1	1	98	58	0
19515	0	39	0	19.2552	31.7907	14.2084	65	925	0	13	13	47.1	156.4	0	15	1.99122	4.42206	0.37257	4.55182	5.2	1	1	111	63.5	0
6126	0	57	0	19.2561	33.1491	15.8013	65	3445	0	19	13	50.1	161.3	1	13	1.43006	6.05124	0.82417	5.27345	5	1	1	121.5	78	66
9093	0	22	0	19.932	34.1634	14.8479	62.8	3910	0	9	15	50.2	158.7	0	8	1.51281	5.27544	0.85804	5.10692	5	1	1	93.5	58	1
15516	0	45	0	18.4089	30.4724	13.263	68	1484	0	11	15	44.8	156	0	11	1.04992	4.5255	0.73385	5.32896	4.9	1	1	100.5	60.5	0
12645	0	42	0	18.5465	28.7989	12.6092	67.5	2036	0	7	17	42.4	151.2	0	9	1.24387	5.12028	0.44031	4.77386	5.1	1	1	94	61.5	1
7745	0	23	0	19.8108	35.8831	15.5559	63.2	1820	0	15	16	52.7	163.1	1	10	1.83347	6.05124	0.42902	4.82937	4.8	1	1	87.5	52.5	1
161	0	55	0	19.472	30.2733	14.6999	64.3	3617	0	13	14	46	153.7	0	9	1.46626	5.19786	0.58708	5.05141	5.4	1	1	113.5	74.5	0
14190	0	30	0	18.9716	35.2708	14.8746	66	2949	0	12	14	51.4	164.6	0	12	2.15931	5.40474	0.20322	4.77386	5	1	1	90	61	1
16228	0	41	0	18.4188	32.9339	13.9976	68	2174	0	17	22	48.1	161.6	1	12	1.62918	4.2669	0.18064	4.77386	5.1	1	3	82	43	0
3749	0	58	0	19.4222	28.5786	14.165	64.5	4052	0	22	17	43.7	150	0	16	1.09905	5.61162	1.129	5.32896	5.1	1	1	102	58.5	60
8612	0	39	0	19.2757	34.3807	15.3125	65	1392	0	9	12	50.9	162.5	0	7	1.79727	4.80996	0.28225	4.60733	4.9	1	1	98.5	57.5	0
15842	0	44	0	18.2915	27.5038	12.0538	68.5	2129	0	16	17	40.5	148.8	0	12	1.6809	5.40474	0.60966	5.05141	5	1	1	122.5	76.5	1
7707	0	36	0	18.9844	33.1088	14.328	66	3710	0	11	15	48.6	160	0	11	1.39644	3.7497	0.29354	4.66284	5.146	1	1	111	70	0
13242	0	39	0	18.4278	29.2708	12.5134	68	3024	0	8	16	42.8	152.4	0	14	1.88778	4.18932	0.12419	4.71835	5.2	1	1	86	55	34
13905	0	23	0	20.212	32.1203	14.2813	62	377	0	7	15	47.5	153.3	1	13	1.61108	4.34448	0.57579	4.4408	4.9	1	3	92	52	1
8915	0	37	0	18.6486	32.7304	13.9139	67.2	4539	0	16	16	47.8	160.1	0	8	1.95243	4.5255	0.46289	5.10692	5	2	1	103.5	65.5	84
4449	0	44	0	18.8483	30.6569	13.6812	66.5	1827	0	9	18	45.4	155.2	0	12	1.73262	4.86168	0.44031	4.94039	5.2	1	1	89.5	58	2.8
12397	0	39	0	17.2888	35.2595	13.6434	72.5	3288	0	7	12	50.2	170.4	0	10	1.31627	4.08588	0.64353	4.55182	5.2	1	1	96	64	1
5829	0	48	0	18.7085	31.706	14.1865	67	677	0	16	21	47	158.5	0	27	1.46626	5.40474	0.71127	4.88488	5.248	1	1	110.5	73	0
15883	0	44	0	18.9968	29.0174	13.1928	66	738	0	15	15	43.2	150.8	0	12	1.91364	5.53404	0.23709	4.49631	4.9	1	1	118.5	72.5	1
14699	0	45	0	18.0407	33.4454	14.0563	69.5	357	0	11	15	48.7	164.3	0	12	1.96536	5.0427	0.54192	5.21794	5.2	1	1	91	60	1
15005	0	30	0	19.2899	34.7886	14.9846	65	727	0	11	14	51	162.6	1	13	1.48954	4.03416	0.80159	4.32978	5.1	1	1	89.5	60	1
19039	0	33	0	17.913	31.9628	12.6929	70	357	0	12	9	45.8	159.9	0	12	1.78434	3.93072	0.72256	5.16243	5.4	1	1	123	81	0
4320	0	41	0	19.2938	32.1668	14.5184	65	4524	0	15	14	47.8	157.4	0	11	1.59298	5.12028	0.5645	4.55182	4.8	2	1	107.5	68	105
6825	0	30	0	18.1803	33.8648	13.5175	69	4320	0	18	11	48.6	163.5	0	10	1.28266	4.24104	0.36128	4.55182	4.8	1	1	108.5	65	12
2624	0	38	0	19.6953	32.3824	14.8024	63.7	4385	0	14	10	48.3	156.6	0	25	1.39127	4.5255	1.23061	4.88488	4.7	1	1	90.5	56.5	54.6
4049	0	37	0	20.2395	32.2363	15.1668	62	4324	0	9	23	48.5	154.8	0	6	1.60332	4.7841	0.46289	4.66284	4.4	1	1	100	61.5	0
6330	0	59	0	19.3656	32.7219	15.8494	64.8	412	0	16	19	49.7	160.2	1	24	1.50764	6.56844	1.87414	5.21794	5.6	1	1	101.5	66	2.8
13118	0	45	0	19.0139	33.6277	15.092	66	1748	0	7	13	49.9	162	0	8	1.62918	5.22372	0.47418	5.43998	6	1	1	99.5	63	0
18947	0	35	0	18.7306	31.9865	13.5899	67	1141	0	6	8	46.7	157.9	0	10	1.70676	4.62894	0.69998	5.32896	5.2	1	1	110.5	70	0
1664	0	47	0	19.9212	31.0056	14.9446	63	510	0	12	18	47	153.6	0	9	1.02923	3.95658	0.89191	4.71835	5.2	1	1	113.5	75	0
11713	0	47	0	18.4569	29.7904	13.1754	68	3505	0	10	16	44	154.4	0	11	1.29817	4.5255	0.31612	5.38447	5.6	1	1	103.5	59	0
8507	0	36	0	19.7663	34.455	15.6461	63.5	4059	0	18	16	51.3	161.1	0	8	1.68349	4.24104	0.72256	4.66284	4.5	1	1	91	58	12
3938	0	39	0	19.0194	32.0661	14.1157	66	3659	0	13	15	47.3	157.7	0	7	1.90847	4.44792	0.41773	4.82937	4.636	1	1	91.5	51.5	41.5917
7156	0	42	0	19.8628	32.1932	15.1049	63.2	3972	0	12	15	48.4	156.1	0	9	2.15672	6.23226	0.55321	5.21794	4.6	1	2	103.5	61	1
3909	0	35	0	19.3736	34.9436	15.4274	64.8	2974	0	16	14	51.6	163.2	0	14	1.71193	5.172	0.69998	4.66284	4.9	1	1	107	68.5	0
7004	0	32	0	19.0216	28.9	12.5113	66	364	0	35	27	42.4	149.3	0	13	1.16111	4.24104	0.75643	4.9959	5.5	1	1	116	75	0
15492	0	39	0	19.1669	34.717	15.3596	65.5	2548	0	16	23	51.3	163.6	0	13	2.59117	5.84436	0.54192	4.49631	4.8	1	1	100	61	1
16293	0	42	0	17.684	32.6805	13.2422	71	1077	0	13	19	47.1	163.2	0	16	1.88778	5.09442	0.6774	5.38447	5.4	1	1	108	61.5	2.8
13486	0	42	0	18.1967	32.0553	13.5072	69	2917	0	13	17	46.7	160.2	0	16	1.52574	4.34448	0.50805	4.88488	5.2	1	1	125	77.5	0
19805	0	34	0	16.9676	30.9836	11.4883	74	742	0	8	9	43.6	160.3	0	11	2.14638	4.42206	0.41773	4.94039	5	2	2	122	59	110
10291	0	43	0	17.9388	29.9862	12.5569	70	4199	0	11	15	43.6	155.9	0	11	1.99639	5.19786	0.38386	4.94039	4.8	1	2	107	70.5	27.3
1991	0	48	0	19.5918	32.2575	15.2339	64.1	3936	0	14	17	48.6	157.5	1	7	1.59298	4.5255	0.59837	4.9959	4.7	1	1	96.5	63.5	1
9519	0	47	0	20.5924	32.9901	16.3946	61	1059	0	12	11	50.5	156.6	0	11	1.77658	5.99952	1.07255	4.82937	4.9	1	1	127	83.5	0
18703	0	49	0	18.752	33.5009	15.0188	67	1124	0	19	21	49.7	162.8	1	16	1.73262	3.59454	0.40644	5.16243	5.1	1	1	115.5	74	12
11687	0	35	0	19.0366	33.4509	14.4726	66	3305	0	11	13	49.1	160.6	0	9	1.57746	4.47378	0.69998	4.82937	5.1	1	1	103.5	65.5	60
3795	0	43	0	19.4797	30.4493	14.112	64.5	4329	0	15	11	45.6	153	0	11	1.80503	5.50818	0.65482	4.49631	5	1	1	116.5	72	0
4009	0	35	0	19.6339	33.828	15.1949	64	4601	0	13	10	50.2	159.9	0	10	2.0507	4.7841	0.34999	4.49631	5.2	1	1	98.5	65.5	0
13818	0	41	0	18.7573	32.9813	14.3568	67	2712	0	10	17	48.5	160.8	0	12	1.36024	4.96512	0.31612	5.32896	5	1	1	94.5	61.5	0
19960	0	31	0	18.4823	38.4667	15.8356	68	763	0	17	17	55.7	173.6	1	13	1.8102	4.42206	0.32741	5.10692	5.2	1	1	111	61.5	1
3251	0	41	0	19.3374	33.6418	15.1838	65	3426	0	9	9	50	160.8	0	8	1.70159	4.42206	0.40644	4.38529	5.1	1	1	87.5	59.5	0
17513	0	35	0	19.3374	33.8758	14.9378	65	1361	0	9	8	50	160.8	0	11	1.4223	4.49964	0.32741	4.94039	5	1	2	96	56.5	1
19580	0	35	0	19.6418	30.5957	13.8602	64	706	0	7	10	45.5	152.2	0	12	1.86192	4.11174	0.75643	4.66284	4.9	1	1	105.5	64	1
19895	0	62	0	18.7637	26.9473	13.251	67	724	0	13	18	41.1	148	1	12	2.1981	6.05124	0.7903	4.82937	5.2	1	1	119	71.5	12
20752	0	46	0	18.4889	28.0918	12.546	68	467	0	8	14	41.6	150	1	12	1.83606	4.9134	0.51934	4.82937	5.3	1	1	143	89.5	35
18051	0	39	0	18.7674	34.496	14.8792	67	372	0	8	11	50.6	164.2	0	10	1.37058	3.879	0.54192	4.77386	5.2	1	1	96.5	54.5	0
8603	0	37	0	19.2271	35.632	15.708	65.4	4025	0	15	17	52.6	165.4	0	12	2.0326	5.09442	0.2258	5.38447	5	1	1	122	78	36
12762	0	40	0	19.4974	31.039	14.1971	64.5	1228	0	6	12	46.3	154.1	0	9	1.29817	4.11174	0.6774	4.66284	5.5	1	1	114	65.5	0
6813	0	39	0	18.5515	32.0773	13.6922	67.8	3977	0	21	15	46.9	159	1	9	1.81279	3.90486	0.36128	4.71835	5	1	1	108.5	66	0
13909	0	50	0	18.4988	29.7117	13.3594	68	2808	0	12	19	44.1	154.4	0	15	1.83347	6.3357	1.32093	4.38529	5.4	1	1	123.5	84.5	0
13957	0	20	0	19.8155	32.3194	13.8635	63.5	364	0	6	19	47.3	154.5	0	10	1.49212	4.93926	0.27096	4.94039	5.1	1	1	104.5	68	0
1330	0	49	0	19.5088	29.4975	14.1062	64.5	4413	0	12	14	44.6	151.2	0	8	1.36799	5.01684	0.99352	4.55182	5	1	1	101.5	65	0
13250	0	36	0	19.0665	34.0739	14.8251	66	328	0	12	16	50.1	162.1	0	10	1.29559	4.44792	0.88062	4.55182	5.2	1	1	109	67.5	4.2
1415	0	50	0	18.1887	34.0402	14.7426	69.2	3269	0	10	16	50	165.8	0	10	1.55419	4.3962	0.3387	5.05141	4.7	1	1	112.5	55	0
15277	0	37	0	19.0728	32.863	14.3863	66	1644	0	17	17	48.4	159.3	0	15	1.66538	4.68066	0.13548	4.71835	4.9	1	3	110	71	1
5319	0	41	0	19.1897	39.4383	17.649	65.6	4710	0	18	19	58.5	174.6	0	13	2.19551	5.79264	0.37257	4.60733	5.2	1	1	104.5	66.5	60
9543	0	56	0	20.8077	31.434	16.4223	60.5	2427	0	12	15	48.9	153.3	0	12	1.13008	6.49086	2.00962	4.82937	4.8	1	1	109.5	77.5	0
6418	0	49	0	19.6094	33.292	15.7578	64.2	2161	0	8	19	50.2	160	0	6	1.87485	6.41328	0.68869	4.77386	5.4	1	2	99	63	2.8
16134	0	39	0	17.7318	28.68	11.7118	71	2224	0	14	19	41.4	152.8	0	11	1.78434	4.83582	0.37257	4.71835	5.2	1	1	101	60	0
10263	0	51	0	19.0757	31.6933	14.7098	66	973	0	5	16	47.5	157.8	0	10	1.99381	6.38742	0.84675	5.27345	5.1	1	1	110	69	0
14789	0	35	0	18.3799	34.5634	14.2971	68.5	2255	0	12	16	50.1	165.1	0	13	1.29041	3.80142	0.23709	5.05141	5.2	1	1	120.5	76.5	1
1856	0	49	0	19.3714	30.7595	14.4886	65	2185	0	7	16	46.3	154.6	0	14	1.47143	4.75824	1.10642	4.94039	5.1	1	1	95	54	1
12310	0	49	0	18.5169	32.2641	14.3005	68	1863	0	9	14	47.7	160.5	0	10	1.7921	5.19786	0.27096	5.32896	5.7	1	1	110	64.5	0
3439	0	43	0	19.6754	34.4997	16.0001	64	1043	0	9	17	51.7	162.1	0	9	1.67314	4.5255	0.51934	4.9959	5.6	1	1	100.5	63	1
607	0	52	0	19.9888	32.7397	16.043	63	4571	0	13	15	49.9	158	0	15	2.34292	6.69774	0.83546	5.43998	5.2	1	1	114	73	0
10949	0	36	0	18.5217	35.1149	14.7271	68	2121	0	11	12	51.1	166.1	0	9	1.92916	5.4306	0.77901	4.71835	4.942	1	1	82.5	54	0
8832	0	58	0	17.8657	30.1533	13.386	70.5	3373	0	16	21	44.6	158	0	12	1.42747	5.53404	0.60966	5.05141	5.2	1	1	95.5	62.5	0
4035	0	41	0	20.9961	31.3052	15.6542	60	4468	0	7	15	48	151.2	0	8	2.00415	6.02538	1.17416	4.55182	4.4	1	1	99	59.5	0
5837	0	40	0	19.5322	32.1168	14.6756	64.5	2509	0	12	13	47.9	156.6	0	16	1.9757	4.7841	0.69998	5.05141	5.2	1	1	98	62.5	0
3563	0	47	0	18.6676	29.1532	13.1443	67.5	4395	0	13	15	43.3	152.3	0	10	1.44816	4.6548	0.58708	5.05141	5.1	1	1	104	66.5	0
11041	0	34	0	19.3856	33.8776	14.9366	65	3504	0	23	21	50	160.6	1	10	1.25162	5.6892	1.64834	5.32896	5.35	1	1	132.5	85	0
9164	0	31	0	19.6312	35.7338	15.8098	64.2	983	0	17	15	52.8	164	0	19	1.24387	5.01684	1.71608	5.49549	5.2	1	1	85.5	52	1
8313	0	37	0	18.1373	30.2253	12.5104	69.5	1879	0	21	20	43.8	155.4	0	14	2.12052	4.9134	0.39515	5.16243	5.1	1	1	98.5	65	1
14619	0	40	0	18.817	30.8855	13.5405	67	2535	0	12	12	45.5	155.5	0	9	1.38351	4.96512	0.64353	5.21794	5.5	1	1	106.5	69.5	0
14592	0	42	0	18.8195	31.9225	14.0612	67	2555	0	16	16	47.1	158.2	0	13	1.48178	4.80996	0.37257	5.38447	5.4	1	1	101	67.5	1
19919	0	40	0	19.708	32.0081	14.7929	64	751	0	7	11	47.9	155.9	0	12	1.75848	6.10296	1.00481	4.77386	5.7	1	1	122	71.5	0
10972	0	39	0	19.1114	35.6212	15.7169	66	731	0	7	15	52.6	165.9	0	9	1.47661	3.77556	0.36128	4.55182	5.35	1	1	125	69.5	12
17629	0	34	0	18.9698	33.8645	14.5397	66.5	1477	0	12	12	49.6	161.7	0	19	1.65504	4.5255	0.40644	4.94039	5.5	1	1	105.5	65.5	0
9533	0	43	0	19.7109	32.2314	15.0617	64	3993	0	11	16	48.4	156.7	0	9	1.09388	4.34448	0.37257	4.82937	4.8	1	1	90	58	0
3171	0	54	0	19.9609	30.2141	15.0721	63.2	1497	0	8	14	46.3	152.3	0	11	1.74038	5.0427	0.54192	4.71835	5.1	2	3	109.5	67.5	84
14137	0	39	0	19.4099	34.0043	15.3073	65	784	0	18	23	50.5	161.3	0	14	1.3292	6.56844	0.53063	3.99672	5	1	1	109	68	1
16406	0	38	0	18.8317	33.5907	14.5228	67	2155	0	11	17	49.3	161.8	0	11	1.34472	4.60308	0.74514	5.27345	5.5	1	1	101.5	54.5	1
3467	0	60	0	20.5221	29.1144	15.4319	61.5	361	0	14	15	45.5	148.9	1	5	2.15155	6.25812	0.6774	4.60733	5	1	1	99.5	61.5	0
9796	0	57	0	19.4196	29.7866	14.6059	65	2938	0	15	15	45.4	152.9	0	25	2.16965	5.22372	0.74514	4.55182	4.9	1	1	119.5	69.5	1
9262	0	33	0	19.1273	36.5172	15.7824	66	4233	0	8	14	53.6	167.4	0	8	1.55936	3.59454	0.59837	4.27427	4.6	2	1	114.5	74	84
13622	0	34	0	18.4299	31.9194	13.2515	68.5	3004	0	10	15	46.3	158.5	0	15	1.69642	3.46524	0.51934	4.60733	4.7	1	1	109	69.5	1
7135	0	35	0	19.2785	33.6267	14.7954	65.5	2180	0	10	10	49.6	160.4	0	11	0.928374	5.172	1.25319	5.21794	5.2	1	1	101	61.5	0
12735	0	57	0	19.3708	25.9986	13.1515	65.2	807	0	13	19	40	143.7	0	11	2.02742	5.4306	0.36128	5.21794	5.4	1	1	106	60	0
11718	0	40	0	18.3842	29.8057	12.7548	68.7	3633	0	11	17	43.6	154	0	7	1.90847	4.29276	0.65482	4.66284	5.248	1	1	116	69	0
2166	0	35	0	18.9928	33.0508	14.2878	66.5	1830	0	11	17	48.5	159.8	0	11	1.60332	6.30984	0.51934	5.16243	5.6	1	1	102	65	0
14138	0	44	0	18.9928	32.6998	14.6568	66.5	1481	0	18	24	48.5	159.8	1	14	1.52057	5.22372	0.48547	4.4408	5.2	1	1	98	58	1
19629	0	36	0	19.1383	35.039	15.3222	66	366	0	8	9	51.6	164.2	0	10	2.43084	5.58576	0.40644	4.88488	5.1	1	1	101	64.5	0
14064	0	45	0	19.285	27.8696	13.0954	65.5	2668	0	11	19	41.9	147.4	0	15	2.18776	5.8185	0.54192	4.82937	5.4	1	1	86.5	47.5	0
14664	0	39	0	20.3757	31.1768	14.9732	62	2581	0	14	16	47.2	152.2	0	11	2.50066	5.32716	0.07903	4.71835	5.4	2	1	107	69.5	91
7074	0	49	0	19.7394	28.9358	14.0963	64	4401	0	14	12	44	149.3	0	8	2.07914	6.28398	0.66611	5.93957	5	1	1	118	70	0
11860	0	37	0	18.7716	29.9687	12.9933	67.3	3288	0	8	10	44	153.1	0	7	1.74555	5.14614	0.74514	4.60733	4.7	1	1	102	62.5	1
14993	0	48	0	17.921	32.0555	13.6016	70.5	1087	0	19	20	46.8	161.6	0	18	2.19034	5.76678	0.54192	5.05141	5.6	1	1	115	76	1
17823	0	35	0	18.3108	32.2353	13.3197	69	1485	0	10	8	46.7	159.7	0	11	1.6809	3.95658	0.39515	4.88488	5.4	1	1	104.5	64	12
10232	0	29	0	19.003	32.7935	13.8536	66.5	4023	0	8	10	47.8	158.6	0	12	1.5335	5.58576	0.85804	4.16325	5.1	1	3	101	57.5	0
1216	0	43	0	20.3857	36.5805	17.653	62	4619	0	11	13	55.5	165	0	13	1.32145	4.99098	0.97094	5.16243	4.7	1	3	103	61.5	36
18678	0	36	0	18.8672	32.9509	14.189	67	1064	0	6	9	48.3	160	0	11	1.88778	4.3962	0.41773	4.88488	5.4	1	1	96	57.5	0
13021	0	38	0	18.4047	33.3797	14.0313	68.7	434	0	9	13	48.6	162.5	0	10	1.85933	5.84436	0.19193	4.77386	5.4	1	1	104	64	0
1859	0	46	0	20.0085	29.317	14.3041	63.2	3184	0	9	18	44.6	149.3	0	10	1.70676	4.86168	0.31612	4.77386	5.4	1	1	96.5	59	18
12255	0	48	0	18.875	29.6861	13.5942	67	1463	0	13	13	44.3	153.2	0	15	1.61366	7.39596	1.34351	5.10692	5.2	1	1	120.5	75	1
7117	0	35	0	18.1965	34.121	13.9526	69.5	3569	0	11	19	49.3	164.6	0	10	1.43264	4.21518	0.68869	4.77386	5.1	1	1	97.5	60	0
7870	0	37	0	19.4587	35.3308	15.8271	65	752	0	8	8	52.4	164.1	0	7	2.39981	5.6892	0.4516	5.32896	5.4	1	1	101.5	64.5	0
9222	0	48	0	19.0237	29.596	13.6916	66.5	2937	0	17	12	44.3	152.6	0	11	1.26455	5.71506	0.89191	4.49631	5	1	2	102.5	65	0
13933	0	55	0	18.8833	31.4352	14.6751	67	2236	1	18	26	47.2	158.1	0	14	1.62918	4.55136	0.44031	5.32896	6.3	1	2	119	64	1
11275	0	46	0	19.5865	29.5544	14.0473	64.6	3607	0	10	17	44.6	150.9	0	11	1.4223	4.2669	0.29354	4.88488	5.35	1	1	99.5	62.5	1
10023	0	31	0	19.0845	34.105	14.5909	66.3	2808	0	13	16	49.9	161.7	0	6	1.06802	3.54282	0.54192	4.55182	4.6	1	1	105	65.5	1
3580	0	39	0	19.7775	27.9657	13.2039	64	4631	0	11	10	42.1	145.9	0	9	1.72228	4.96512	0.86933	4.77386	4.9	1	1	98	61	0
14462	0	38	0	19.9336	32.1481	14.9515	63.5	2586	0	14	14	48.2	155.5	0	15	2.04035	4.9134	0.75643	5.38447	4.8	1	1	98	61.5	36
14904	0	34	0	19.3267	33.6285	14.7942	65.5	2716	0	16	16	49.6	160.2	1	11	1.30076	3.20664	0.49676	4.4408	4.8	1	2	114.5	71	1
5139	0	38	0	20.6173	31.7548	15.3765	61.4	4374	0	9	15	48.2	152.9	0	7	2.11535	5.24958	0.68869	5.10692	4.9	1	1	103.5	58.5	1
15897	0	59	0	19.4763	32.3555	15.8331	65	251	0	14	24	49.3	159.1	1	12	1.60332	5.89608	0.69998	4.71835	5.2	1	1	111.5	62.5	12
4374	0	46	0	20.652	34.7757	17.2377	61.3	1837	0	12	13	53.2	160.5	1	10	1.28783	5.22372	0.85804	4.88488	5.1	1	1	113	77.5	0
14908	0	36	0	18.6181	33.2449	14.0764	68	2590	0	14	17	48.5	161.4	0	10	2.00415	4.34448	0.24838	4.94039	5	1	1	113	69.5	0
13488	0	42	0	18.2212	30.3903	12.9421	69.5	2919	0	6	19	44.4	156.1	0	11	1.76624	5.19786	0.47418	4.55182	5.2	1	1	93.5	60	0
8623	0	39	0	19.6339	34.4635	15.7348	64.5	4018	0	10	17	51.4	161.8	0	8	1.63177	4.60308	1.14029	5.27345	5.4	1	1	96.5	58	0
10114	0	27	0	19.1887	32.6118	13.8465	66	1085	0	7	9	47.6	157.5	0	9	1.44299	4.03416	0.20322	4.49631	4.6	1	2	100	63.5	0
18031	0	45	0	18.3567	31.8081	13.7695	69	1595	0	10	14	46.7	159.5	0	13	1.57746	3.31008	0.31612	4.49631	5.2	1	1	96.5	54	0
16138	0	29	0	18.4923	30.8681	12.6463	68.5	2300	0	14	20	44.6	155.3	0	11	1.52574	4.96512	0.4516	5.27345	5.2	1	1	121	74.5	18
15640	0	37	0	18.7667	34.0043	14.5899	67.5	755	0	11	16	49.8	162.9	0	11	1.9576	4.47378	0.34999	4.71835	5.5	1	2	99	63	1
2758	0	57	0	18.9075	31.7544	14.944	67	679	0	13	11	47.8	159	0	16	1.19732	4.75824	0.36128	4.77386	5	1	1	90.5	56.5	1
1527	0	42	0	19.0515	32.0414	14.3429	66.5	763	0	23	22	47.5	157.9	0	12	2.6041	6.41328	0.58708	4.77386	5.4	1	1	108	68	2.8
484	0	46	0	20.1117	30.2907	14.7924	63	3773	0	7	9	46.1	151.4	0	8	1.66538	4.3962	0.5645	5.88406	4.8	1	1	121	58.5	1
12637	0	21	0	19.0537	27.1355	11.3468	66.5	2961	0	13	17	39.4	143.8	0	19	1.64211	5.87022	0.73385	4.82937	5.5	1	1	97	55	1
2347	0	55	0	18.913	29.2435	13.8587	67	1669	0	14	19	44.1	152.7	0	12	1.68607	4.62894	0.59837	5.05141	5.35	1	1	138	83	0
15168	0	37	0	19.2	34.3391	15.1525	66	2031	0	14	16	50.7	162.5	0	11	2.06363	4.24104	0.42902	4.82937	5.1	1	1	104.5	68	0
3940	0	37	0	19.8006	36.3805	16.6436	64	1495	0	8	14	54.3	165.6	0	11	1.23352	3.64626	0.41773	4.9959	5	1	1	90	56.5	4.2
2316	0	47	0	18.9148	30.0468	13.7189	67	4393	0	16	17	44.8	153.9	1	10	1.699	5.37888	0.50805	4.82937	5.5	1	1	104	67	0
6081	0	48	0	19.3776	29.3829	13.9218	65.4	3595	0	11	9	44.3	151.2	0	7	1.59298	4.68066	0.18064	4.88488	4.6	1	1	103	64.5	0
19992	0	40	0	18.3697	31.3608	13.3339	69	733	0	12	13	45.8	157.9	0	19	1.70676	5.14614	1.09513	5.05141	5.2	2	1	100	67	84
19572	0	35	0	17.8533	30.8964	12.4027	71	1022	0	8	8	44.4	157.7	0	8	2.74116	5.53404	0.34999	4.60733	4.8	1	2	119.5	70.5	51.87
5746	0	60	0	19.0634	27.258	13.5329	66.5	1059	0	14	15	41.7	147.9	0	17	1.73262	6.5943	0.75643	5.43998	5.5	1	1	100.5	61	0
19637	0	35	0	19.2085	34.0013	14.9035	66	756	0	23	14	50.1	161.5	0	11	1.34472	4.47378	0.5645	5.21794	5.5	1	1	124.5	73	0
734	0	55	0	18.7264	30.7606	14.2737	67.7	2554	0	14	14	46.1	156.9	0	11	1.84899	4.86168	0.53063	4.38529	4.6	1	1	110	71.5	60
1784	0	46	0	19.5059	36.2852	16.839	65	4487	0	9	18	54.4	167	0	6	1.73779	4.70652	0.59837	3.8857	4.6	1	1	101	65.5	60
11737	0	57	0	18.6455	33.1634	15.2701	68	1116	0	11	19	49.6	163.1	0	11	1.61108	4.70652	0.42902	4.94039	5.35	1	1	111	64	0
10312	0	43	0	19.3893	34.3224	15.6771	65.4	4016	0	10	19	51.2	162.5	0	9	1.56194	4.34448	0.30483	4.9959	5	1	1	116.5	73.5	36
2032	0	42	0	18.929	33.7006	14.9122	67	4024	0	9	10	49.8	162.2	1	8	1.74814	4.2669	0.31612	5.49549	4.9	1	1	124	65.5	0
6428	0	37	0	20.2599	37.4113	17.5831	62.6	3062	0	9	11	56.3	166.7	0	8	1.87226	4.9134	0.37257	4.71835	5	1	1	135.5	80.5	0
8063	0	35	0	18.7063	30.7802	13.1453	67.8	3254	0	11	14	45	155.1	0	13	1.95502	4.75824	0.92578	4.32978	5	1	2	97	60	36
15362	0	37	0	17.617	34.8535	13.7743	72	2449	0	15	20	49.9	168.3	0	15	1.83865	4.21518	0.16935	4.38529	4.7	1	2	88.5	58.5	54
1970	0	58	0	18.3895	32.5299	14.8234	69	750	0	8	8	48.5	162.4	0	11	1.51022	4.86168	0.91449	5.05141	5.5	1	1	113.5	71.5	0
12075	0	36	0	20.3096	31.0447	14.7078	62.5	3361	0	6	13	46.8	151.8	1	8	1.59298	3.93072	0.25967	4.60733	4.7	1	1	100	60.5	1
15608	0	44	0	17.754	33.9236	13.9493	71.5	704	0	23	25	49.1	166.3	0	12	2.34292	5.58576	0.4516	4.55182	5.2	1	1	107.5	75.5	1
11111	0	44	0	18.4008	29.4103	12.8684	69	3709	0	10	14	43.3	153.4	0	11	2.50066	6.23226	1.00481	5.16243	4.738	1	1	112	70	0
8043	0	47	0	19.5333	34.072	15.9429	65	4394	0	15	21	51.2	161.9	0	12	1.94209	6.28398	0.7903	5.551	5.4	1	1	125	85.5	0
15705	0	38	0	18.6721	33.0542	14.177	68	2186	0	15	25	48.4	161	0	14	1.47402	5.40474	0.74514	4.55182	5.4	1	1	80.5	50	9.50833
10140	0	24	0	18.0131	34.5234	13.3241	70.5	3976	0	9	17	49.1	165.1	0	9	1.63435	4.62894	0.41773	4.94039	4.7	1	1	95	56	0
16239	0	60	0	18.6779	29.6073	14.0757	68	1450	0	19	24	44.7	154.7	1	15	2.1981	6.43914	0.4516	5.16243	5.6	1	1	116	75	0
3415	0	50	0	19.6081	33.5675	15.971	64.8	302	0	8	10	50.7	160.8	0	10	1.7921	5.22372	0.5645	5.93957	4.9	1	1	121	69	54
10421	0	44	0	19.55	32.8847	15.2778	65	3929	0	13	21	49.3	158.8	0	10	1.83606	5.27544	0.58708	4.4408	5.35	1	1	107.5	64.5	0
3715	0	38	0	19.0234	33.0347	14.5062	66.8	4380	0	14	16	48.7	160	0	10	1.49729	4.70652	0.63224	4.32978	5.1	1	2	81.5	50.5	1
3223	0	43	0	18.285	30.0876	12.9593	69.5	715	0	12	11	44.1	155.3	0	13	1.79727	4.7841	0.84675	4.66284	5.2	1	1	96	57.5	4.2
10015	0	30	0	19.1107	34.7974	14.8702	66.5	719	0	15	14	50.9	163.2	0	12	1.89037	4.03416	0.28225	4.66284	5.2	1	1	94	51.5	1
1229	0	48	0	19.2566	34.1377	15.7679	66	1454	0	11	11	51.1	162.9	0	11	2.1981	4.86168	0.6774	4.32978	5.1	1	1	92.5	59	0
12125	0	32	0	20.0467	27.8706	13.006	63.4	504	0	10	13	41.8	144.4	0	11	1.83606	4.75824	0.55321	4.77386	5	1	1	97	57.5	1
7826	0	36	0	19.5535	34.35	15.4495	65	4408	0	14	13	51	161.5	0	10	1.3861	4.83582	0.38386	3.77468	4.4	1	1	113	69.5	12
6214	0	38	0	18.6367	34.7274	14.8339	68.2	4218	0	16	17	50.8	165.1	0	13	1.21801	4.70652	0.59837	4.66284	5	1	1	104.5	66	54.6
17148	0	29	0	18.9709	32.8661	13.8769	67	756	0	19	22	47.9	158.9	1	16	2.35326	4.73238	0.14677	4.38529	5	1	1	90.5	52	36
7326	0	40	0	19.8628	32.2368	15.0581	64	4583	0	10	12	48.4	156.1	0	13	1.18697	5.99952	0.75643	4.49631	4.9	1	1	101.5	63.5	0
918	0	46	0	18.6952	32.3078	14.3579	68	4662	0	11	9	47.8	159.9	0	8	1.72486	5.12028	0.93707	5.38447	5	1	1	103.5	59.5	0
17410	0	48	0	19.5599	28.7786	13.8553	65	354	0	12	17	43.6	149.3	1	9	2.79288	5.37888	0.48547	4.71835	4.8	1	1	132	75	0
7985	0	55	0	20.1839	33.7596	16.8872	63	779	0	15	17	51.8	160.2	0	15	2.40498	4.80996	0.53063	4.82937	5.3	1	1	106.5	64	0
12619	0	24	0	19.2698	33.5615	14.1583	66	399	0	10	16	48.9	159.3	0	8	1.30593	3.43938	0.36128	5.05141	5.2	1	1	95.5	63	1
8912	0	40	0	18.4321	32.571	13.8747	69	4264	0	5	13	47.6	160.7	0	9	1.23611	4.06002	0.41773	4.82937	4.7	1	1	87	55.5	1
711	0	55	0	19.3303	28.8465	14.0819	65.8	728	0	11	16	43.9	150.7	1	9	1.57229	6.67188	0.62095	4.38529	5.452	1	1	124	66	0
1127	0	51	0	20.518	28.8957	14.8556	62	3121	0	14	21	44.7	147.6	0	10	2.07139	5.58576	0.39515	5.16243	5.1	1	1	105	61.5	0
8437	0	32	0	19.2188	33.486	14.5388	66.2	4377	0	13	15	49.2	160	0	9	1.19215	4.55136	0.5645	5.10692	5	1	1	108.5	62.5	0
10472	0	31	0	19.974	33.4717	15.1717	63.7	383	0	8	15	49.8	157.9	0	11	1.69642	4.60308	0.3387	4.55182	5.4	1	1	109	63	1
7646	0	42	0	19.456	37.3311	17.0478	65.4	4382	0	10	15	55.7	169.2	0	6	1.87226	5.22372	0.83546	4.4408	4.6	2	3	90.5	57	90
5439	0	34	0	18.6046	34.4207	14.4507	68.4	4026	0	9	13	50.1	164.1	0	9	1.72486	3.64626	0.27096	5.05141	4.6	1	1	98.5	62	0
20471	0	50	0	18.1802	30.0185	13.2311	70	371	0	10	14	44.3	156.1	1	8	1.78434	5.53404	0.66611	5.38447	5.3	2	1	121.5	76	90
16094	0	46	0	18.9979	32.9406	14.9066	67	1155	0	11	22	49	160.6	0	22	2.27568	5.71506	0.95965	4.4408	5	1	1	120	67	0
4961	0	47	0	20.0472	30.5508	14.9203	63.5	3866	0	12	17	46.5	152.3	1	9	1.66538	5.76678	0.73385	4.66284	4.942	1	1	116	71	1
5399	0	49	0	19.5267	32.1515	15.2424	65.2	731	0	18	19	48.5	157.6	0	8	1.34731	5.61162	0.73385	4.82937	4.4	1	1	92	60.5	0
16721	0	38	0	19.0025	29.4163	13.0743	67	1825	0	10	19	43.5	151.3	0	10	1.65504	5.01684	0.29354	5.49549	5.4	1	2	102	60	0
8525	0	36	0	19.2628	31.1612	13.8621	66.1	4368	0	17	19	46.1	154.7	1	10	1.46885	4.68066	0.50805	4.60733	5.1	1	1	88.5	54.5	0
16113	0	38	0	18.3208	33.1363	13.8822	69.5	2125	0	16	21	48.2	162.2	0	12	2.09466	5.84436	0.49676	4.88488	5.2	1	1	126	85	0
14403	0	41	0	19.7444	29.85	14.0408	64.5	2562	0	12	15	44.9	150.8	0	12	1.34472	4.55136	0.28225	4.94039	5.2	1	1	92	55	0
17698	0	43	0	18.7282	36.1681	15.8387	68	1438	0	7	13	53.3	168.7	0	11	1.83606	4.68066	0.39515	4.82937	5.2	1	1	113.5	73.5	0
19121	0	42	0	19.8992	35.2412	16.5332	64	1088	0	12	14	53	163.2	0	14	1.83606	5.27544	0.40644	5.27345	5.2	1	1	107.5	59	4.2
15378	0	33	0	18.065	34.6834	13.9622	70.5	1425	0	18	21	49.9	166.2	0	10	1.47402	3.69798	0.38386	4.77386	4.8	1	1	95	58.5	0
8502	0	44	0	19.5948	33.3957	15.5469	65	456	0	14	20	50.1	159.9	0	12	2.56014	5.14614	0.30483	4.71835	5.3	1	1	93	51.5	23.38
9858	0	35	0	20.0578	35.3486	16.3224	63.5	3906	0	15	14	52.9	162.4	0	7	1.74038	4.21518	0.3387	4.55182	5.35	1	1	118.5	63.5	1
17166	0	41	0	17.3298	31.5681	12.4905	73.5	403	0	12	22	45.2	161.5	0	17	2.1981	5.32716	0.47418	5.27345	5.1	1	1	122	80	36
19787	0	33	0	19.0139	34.0527	14.644	67	659	0	11	10	49.9	162	0	14	1.86192	4.93926	0.23709	5.05141	5.2	1	1	109	64	0
4770	0	49	0	18.1995	31.4559	13.7335	70	2177	0	12	19	46.3	159.5	0	18	2.46187	5.172	0.38386	4.66284	5.1	2	1	132	79	120
11729	0	36	0	18.654	32.2308	13.7331	68.3	391	0	13	17	47.1	158.9	0	16	2.34292	6.12882	0.28225	4.49631	4.534	1	1	124.5	78.5	0
17614	0	35	0	19.0167	30.6483	13.39	67	1766	0	7	17	45.1	154	0	9	2.35326	5.66334	0.30483	4.38529	5.1	1	1	89	58.5	54
6170	0	51	0	19.6034	32.3666	15.5211	65	2929	0	22	17	49	158.1	0	31	1.70935	4.34448	0.51934	4.9959	5.1	1	1	127.5	67	52.5
4069	0	47	0	20.6531	31.6371	15.9032	61.7	1826	0	10	16	48.6	153.4	0	10	1.52057	6.02538	0.42902	5.27345	5.4	1	1	101	63.5	36
7127	0	38	0	20.2291	31.8895	15.1272	63	4353	0	15	9	48.1	154.2	0	10	1.48178	4.70652	0.59837	4.38529	4.9	1	1	107.5	71.5	36
10783	0	33	0	18.2587	33.0908	13.526	69.8	3589	0	11	14	47.8	161.8	0	7	2.04035	4.70652	0.51934	4.94039	5.35	1	1	104	65.5	24
19380	0	38	0	19.6076	30.5298	14.0285	65	1131	0	13	10	45.6	152.5	0	11	2.3274	4.83582	0.36128	4.94039	5.2	1	1	107.5	59.5	1
15159	0	31	0	19.0227	34.0552	14.5408	67	1127	0	12	11	49.8	161.8	0	13	1.09129	3.51696	0.66611	4.55182	5	1	3	93.5	58	1
19891	0	34	0	18.3388	32.65	13.4876	69.5	625	0	12	14	47.3	160.6	1	14	1.34472	3.28422	0.32741	5.43998	5.2	1	1	95	55	0.91
12326	0	32	0	18.2087	35.105	14.2267	70	1458	0	10	16	50.6	166.7	0	8	1.8283	4.49964	0.25967	4.60733	5.5	1	1	100	61	0
11185	0	44	0	19.025	32.5842	14.6775	67	3870	0	15	15	48.4	159.5	0	6	1.77658	4.9134	0.64353	5.49549	5.452	1	1	97.5	61	0
17313	0	35	0	18.0816	31.8655	12.9985	70.5	1767	0	10	19	46	159.5	0	14	1.65504	4.37034	0.50805	4.49631	5.1	1	1	112	73	0
1867	0	50	0	19.0271	31.3107	14.506	67	1594	0	13	14	46.9	157	0	11	2.27568	5.5599	0.44031	4.82937	5.2	1	1	126	69	0
19678	0	34	0	19.1727	32.2604	14.1144	66.5	728	0	9	11	47.5	157.4	1	12	2.0688	4.60308	0.40644	4.94039	5.3	1	1	102.5	58	1
3249	0	55	0	19.0301	32.4955	15.2743	67	1345	0	23	21	48.9	160.3	0	13	1.29559	5.27544	0.55321	4.66284	5.1	1	1	101.5	64.5	12
20540	0	56	0	18.217	28.6137	13.0981	70	424	0	11	18	42.7	153.1	0	13	1.75848	5.92194	0.53063	5.43998	5.2	1	1	114.5	69.5	0
18411	0	35	0	19.323	29.6934	13.2919	66	1053	0	20	19	44	150.9	0	15	1.88778	4.49964	0.50805	4.82937	5.1	1	1	96	61.5	22
13391	0	43	0	18.7547	30.4224	13.5219	68	2188	0	9	18	45	154.9	0	10	2.14638	6.51672	0.65482	4.55182	5.2	1	1	89	50	0
20587	0	34	0	19.6224	34.2398	15.3649	65	364	0	9	11	50.8	160.9	0	12	2.30154	4.44792	0.15806	5.49549	5.4	1	2	109	56.5	1
6266	0	41	0	18.2225	32.2406	13.6136	70	994	0	9	13	47	160.6	0	9	2.09725	4.29276	0.20322	4.21876	4.7	1	3	88	54.5	1
12814	0	49	0	19.8385	32.2318	15.5662	64.3	376	0	16	18	48.9	157	1	12	1.26714	4.11174	0.5645	4.94039	5.1	1	1	121	76	33
7804	0	41	0	18.871	34.0344	14.9625	67.6	3311	0	21	19	50.2	163.1	0	8	1.59815	4.83582	0.46289	4.4408	5	1	2	131	84.5	1
9918	0	42	0	19.4216	35.0674	16.0019	65.7	3665	0	19	18	52.3	164.1	1	10	2.22655	5.58576	0.4516	5.27345	5.248	1	1	105.5	67.5	18
16952	0	39	0	18.2308	35.5695	14.8464	70	1820	0	18	24	51.7	168.4	0	10	3.25836	6.465	0.39515	4.55182	4.8	1	1	89	61	0
19206	0	59	0	18.232	32.5781	14.7691	70	1084	0	12	15	48.5	163.1	0	13	1.96536	5.0427	0.42902	5.05141	5.5	1	1	154.5	97	0
8896	0	50	0	18.6319	31.9027	14.3795	68.5	3359	0	14	14	47.4	159.5	0	10	1.15594	4.08588	0.28225	5.05141	5.2	1	1	83.5	49	0
11132	0	34	0	19.636	35.8472	16.0926	65	2105	0	12	12	53.2	164.6	0	7	1.37834	4.37034	0.53063	4.88488	5.248	1	1	101.5	60.5	1
20761	0	48	0	18.7721	30.2843	13.768	68	398	0	9	12	45.1	155	1	9	2.0688	5.37888	0.3387	4.77386	5.2	1	1	91.5	51.5	1
11364	0	22	0	19.1401	32.8139	13.6325	66.7	1848	0	8	11	47.6	157.7	0	8	1.63435	4.3962	0.44031	4.4408	5	2	2	117.5	73	108
4586	0	46	0	21.2078	31.0283	16.0484	60.2	2904	0	17	11	48.1	150.6	1	14	2.14897	4.08588	1.20803	5.21794	4.9	1	1	100.5	55.5	66
16932	0	40	0	19.0596	30.0003	13.4678	67	1503	0	10	17	44.5	152.8	0	12	1.96536	4.29276	0.50805	4.88488	5.1	1	1	98	52	0
14616	0	49	0	19.064	33.1836	15.2563	67	2553	0	12	13	49.6	161.3	1	12	1.28524	4.29276	0.44031	5.32896	5.6	1	1	102	61	12
11332	0	40	0	18.3798	31.963	13.6064	69.5	288	0	17	19	46.7	159.4	0	13	1.65504	5.06856	0.46289	4.49631	4.942	2	1	82	57.5	84
9855	0	41	0	18.6493	35.2026	15.2405	68.5	3696	0	19	22	51.7	166.5	0	31	2.13604	4.93926	0.31612	4.38529	4.942	1	1	90	57.5	0
19788	0	33	0	19.3568	32.6634	14.3988	66	747	0	10	12	48.2	157.8	0	13	1.37058	4.86168	0.75643	5.10692	5.3	1	1	114	76	0
9147	0	41	0	19.0688	36.1425	16.0735	67	730	0	14	17	53.5	167.5	0	17	1.44816	5.06856	0.40644	4.88488	5.1	1	1	90	59	0
13921	0	26	0	19.5069	34.0751	14.7301	65.5	2569	0	16	20	50	160.1	0	14	1.68866	5.53404	0.72256	4.32978	5.6	1	1	93	56.5	1
1256	0	54	0	19.36	25.8733	12.9802	66	3657	0	12	12	39.7	143.2	0	9	1.83347	6.9822	0.7903	4.77386	5.6	1	1	109.5	69	0
17154	0	40	0	19.6579	36.3321	16.6912	65	892	0	18	26	54.3	166.2	0	12	1.6809	4.5255	0.49676	4.77386	5.5	1	1	92	53	0
738	0	58	0	20.445	28.3736	15.0002	62.5	1841	0	19	18	44.3	147.2	1	14	1.40937	4.93926	0.75643	4.71835	5	1	1	122.5	80.5	0
2991	0	42	0	20.4125	33.3789	16.183	62.6	4013	0	7	8	50.7	157.6	0	9	1.7171	6.30984	0.69998	4.4408	4.8	1	2	91.5	54	4.2
3125	0	40	0	18.9313	30.8465	13.6832	67.5	4508	0	9	11	45.6	155.2	0	7	1.85675	5.61162	0.65482	5.16243	4.8	2	1	111.5	75	84
18397	0	35	0	19.9677	33.5107	15.4324	64	1152	0	23	12	50.1	158.4	0	12	1.88778	3.6204	0.42902	4.94039	5.2	1	1	102	62	0
11386	0	42	0	20.1587	34.268	16.3519	63.4	3614	0	12	15	51.8	160.3	0	9	1.70676	4.34448	0.40644	4.49631	4.738	1	1	92	63.5	0
19579	0	40	0	18.258	28.1993	12.1254	70	735	0	23	16	41.3	150.4	0	11	2.27568	5.12028	0.44031	5.10692	5	1	1	119.5	69.5	0
16707	0	43	0	19.6671	30.0142	14.1686	65	1869	0	8	15	45.2	151.6	0	13	1.47402	4.1376	0.1129	4.71835	5	1	1	91	54.5	0
10060	0	32	0	18.9389	32.8217	14.0232	67.5	3990	0	10	13	48	159.2	0	10	1.73262	5.66334	0.53063	4.88488	4.636	1	1	104.5	55.5	1
7695	0	34	0	19.975	34.2872	15.7241	64	1056	0	13	15	51.2	160.1	0	6	1.63177	4.34448	0.39515	4.9959	4.9	1	1	91	62.5	1
9466	0	37	0	18.9394	32.2109	14.0612	67.5	4262	0	9	12	47.4	158.2	0	8	1.34213	4.83582	1.34351	4.94039	5.6	1	1	114.5	68.5	0
15743	0	51	0	18.3967	30.3249	13.6174	69.5	2316	0	16	19	45	156.4	0	16	2.35326	5.9478	0.46289	5.21794	4.8	1	1	98.5	64	0
17757	0	55	0	19.9792	31.294	15.648	64	686	0	14	13	48	155	0	16	1.96536	5.97366	0.63224	5.49549	5.4	1	1	120	75.5	1
11381	0	35	0	19.5222	31.3803	14.1395	65.5	345	0	18	20	46.6	154.5	0	20	1.49212	4.49964	0.39515	4.55182	5.146	1	1	93.5	58.5	17.5
3769	0	56	0	20.8946	33.2203	17.3651	61.2	3940	0	12	19	51.7	157.3	1	7	2.05328	5.14614	0.65482	5.16243	5	1	1	109	69.5	0
7963	0	55	0	19.3764	31.4465	15.1749	66	4333	0	18	20	47.7	156.9	0	36	1.72745	5.71506	0.72256	4.32978	5.8	1	1	115	71	0
9259	0	36	0	19.003	32.4861	14.1758	67.3	4383	0	9	13	47.8	158.6	0	7	1.60591	5.12028	0.39515	4.82937	4.9	1	1	108.5	67	0
5197	0	36	0	19.2327	32.8258	14.5278	66.5	4008	0	21	16	48.5	158.8	0	10	1.3861	3.90486	0.46289	3.99672	5	1	1	94	57.5	2.8
4191	0	25	0	19.5333	34.9085	15.0629	65.5	4446	0	18	14	51.2	161.9	0	13	1.70417	3.95658	0.30483	4.49631	5	1	1	89	55.5	1
13999	0	35	0	17.7708	29.3412	11.8211	72	2176	0	13	15	42.2	154.1	0	14	1.46626	4.6548	0.37257	4.60733	5.1	1	2	109	64.5	36
16333	0	24	0	18.6789	37.6054	15.3335	68.5	1820	0	10	17	54.3	170.5	0	11	1.57746	4.47378	0.59837	5.10692	5.6	1	1	114	70.5	1
15157	0	26	0	18.5493	32.3248	13.1285	69	763	0	11	14	46.6	158.5	0	11	1.51281	4.62894	0.41773	4.94039	4.8	1	2	91.5	47	0
5383	0	50	0	19.2467	30.749	14.4961	66.5	1854	0	12	18	46.3	155.1	1	10	1.87485	4.75824	0.46289	6.05059	5.2	1	1	171	100	0
19122	0	49	0	17.2963	34.2382	13.91	74	1092	0	11	10	49.4	169	0	10	2.1981	5.63748	0.6774	4.88488	5.1	1	1	103.5	63	0
18825	0	40	0	19.9992	31.1798	14.7613	64	1095	0	8	12	47	153.3	0	9	1.6809	4.62894	0.44031	5.21794	5.1	1	1	124	77	1
9568	0	62	0	20.4826	31.6775	16.6633	62.5	2756	0	22	26	49.4	155.3	1	10	1.47919	5.76678	0.88062	5.10692	5.4	1	1	124.5	79.5	1
16628	0	35	0	19.3995	35.9512	15.9786	66	1615	0	12	19	53.2	165.6	1	11	1.49988	3.72384	0.29354	5.21794	4.9	1	1	129.5	82	1
2462	0	45	0	18.8295	30.9878	13.9353	68	361	0	16	16	46	156.3	0	12	1.91623	4.83582	0.62095	4.49631	5.4	1	1	86.5	53.5	0
4418	0	43	0	20.0077	33.7097	16.0295	64	4412	0	10	14	50.9	159.5	0	8	1.66021	6.02538	0.44031	4.38529	5	1	1	99	59	60
13911	0	56	0	19.4026	31.181	15.1523	66	1085	0	29	33	47.4	156.3	0	27	1.98088	5.06856	0.21451	4.94039	5.6	1	1	95	61	0
9972	0	35	0	18.4258	34.2753	14.2974	69.5	4061	0	12	14	49.8	164.4	0	7	1.41196	5.97366	0.75643	4.38529	4.6	1	1	95	60.5	1
1094	0	47	0	18.8325	35.6543	15.9776	68	4310	0	17	20	52.9	167.6	0	10	1.65763	4.73238	1.28706	4.82937	5	1	1	93.5	55.5	0
15163	0	25	0	20.0157	31.8217	14.1874	64	798	0	14	17	47.1	153.4	0	9	1.78434	4.80996	0.71127	4.94039	4.9	1	1	104.5	63	0
6344	0	52	0	19.4097	32.2255	15.3634	66	4071	0	10	15	48.7	158.4	0	8	1.69642	5.61162	0.60966	4.71835	5.4	1	1	106.5	65.5	0
19520	0	30	0	18.8396	38.265	16.1541	68	755	0	10	8	55.8	172.1	0	8	1.78434	4.11174	0.30483	4.77386	5.2	1	1	135.5	77.5	1
13968	0	26	0	19.5594	34.5106	14.978	65.5	707	0	11	13	50.7	161	0	12	1.75331	4.2669	0.18064	4.10774	4.8	1	2	100.5	57	1
20246	0	44	0	18.9808	34.5848	15.4934	67.5	370	0	9	16	51.3	164.4	1	12	2.48256	6.18054	0.49676	4.94039	5.1	1	1	107.5	54	0
16383	0	38	0	18.3072	33.4737	14.0301	70	1925	0	18	27	48.7	163.1	0	14	1.5516	5.24958	1.03868	5.10692	5.6	1	3	101.5	57.5	4.2
9137	0	40	0	18.6268	36.2682	15.6302	68.8	4057	0	16	14	53.2	169	0	10	1.5154	3.95658	0.3387	4.88488	5	1	1	90.5	59.5	2.8
3801	0	41	0	20.0263	32.6913	15.4889	64	4466	0	20	15	49.3	156.9	1	14	1.8283	4.06002	0.32741	4.82937	4.7	1	2	115	73.5	36
14517	0	52	0	19.1318	33.2187	15.5225	67	1729	0	11	14	49.9	161.5	1	16	1.74296	5.9478	0.69998	5.21794	6.1	1	1	148.5	87.5	0
10579	0	41	0	19.1329	35.0089	15.6547	67	1363	0	16	17	51.9	164.7	0	11	1.77658	4.70652	0.37257	5.10692	5.248	1	3	102	60	0
18826	0	50	0	17.5606	31.7518	13.3082	73	1092	0	17	17	46.2	162.2	0	17	1.91364	4.3962	0.36128	5.10692	5.4	1	1	112.5	70	36
15662	0	35	0	20.1924	33.7051	15.7353	63.5	2072	0	10	20	50.6	158.3	0	13	1.75848	4.49964	0.32741	4.77386	4.9	1	1	143.5	97	0
11921	0	30	0	18.6393	32.5943	13.5515	68.8	974	0	10	12	47.3	159.3	0	11	1.36799	4.80996	0.5645	4.4408	5	1	1	104.5	65	0
18628	0	42	0	19.7302	34.7233	16.1675	65	1112	0	13	13	52.1	162.5	0	14	2.0688	5.0427	0.47418	4.88488	5.3	1	3	96.5	56	1
12997	0	34	0	18.3491	37.6421	15.5901	69.9	2485	0	9	15	54.6	172.5	0	9	1.00337	3.7497	0.60966	4.9959	5.1	1	1	101.5	65	0
11506	0	32	0	18.4563	33.0508	13.6721	69.5	3633	0	17	15	47.9	161.1	0	10	1.51022	4.16346	0.18064	4.49631	5.656	1	1	98.5	64.5	0
18033	0	39	0	19.1464	32.4783	14.4885	67	1486	0	13	13	48.1	158.5	0	15	1.88778	4.11174	0.31612	4.88488	5.2	1	1	88	58	0
4327	0	43	0	19.4384	33.2385	15.3059	66	3660	0	29	19	49.7	159.9	0	18	1.88778	6.02538	0.47418	4.88488	5.044	1	1	101	62.5	1
1011	0	42	0	19.4385	34.7711	15.9104	66	4452	0	16	16	51.9	163.4	0	13	2.13862	4.57722	0.47418	5.16243	4.7	2	1	101.5	49.5	126
4761	0	50	0	19.1489	28.6288	13.6022	67	1462	0	5	11	43.2	150.2	0	19	1.70676	5.27544	0.41773	4.66284	4.9	1	3	124	91.5	1
2505	0	42	0	19.5879	34.0004	15.7162	65.5	3180	0	10	12	50.9	161.2	0	11	1.60849	5.71506	0.76772	4.66284	4.9	1	1	124	80	12
19694	0	34	0	17.5763	30.8647	12.1274	73	728	0	10	15	44.1	158.4	0	8	2.12052	5.63748	0.34999	4.27427	5.3	1	1	89	54.5	0
13617	0	45	0	20.8653	33.3902	16.7828	61.5	2912	0	10	15	51.3	156.8	0	12	1.09129	4.29276	0.39515	5.43998	5.9	1	1	90	56	1
12589	0	44	0	19.0108	31.4663	14.2409	67.5	3394	0	7	15	46.8	156.9	0	8	1.41454	5.63748	0.62095	4.82937	5	1	1	89	57	18
2070	0	46	0	20.3691	32.0896	15.8251	63	4460	0	15	23	49	155.1	0	9	1.99122	4.55136	0.36128	5.05141	4.8	1	1	111.5	72.5	0
3309	0	56	0	20.3696	34.2524	17.379	63	1725	0	9	17	52.8	161	0	9	1.5878	5.27544	0.86933	4.9959	5.2	1	1	124	80.5	1
8977	0	46	0	19.9902	37.9905	18.1774	64.2	3977	0	8	16	57.5	169.6	0	6	1.36024	5.24958	0.97094	4.55182	4.4	1	1	102.5	61	0
16981	0	35	0	17.8246	32.9313	13.1809	72	203	0	11	18	47.3	162.9	0	11	1.86192	4.21518	0.28225	4.27427	4.9	1	1	90	52.5	0
13210	0	36	0	19.1549	32.5198	14.3443	67	2904	0	13	17	48	158.3	0	9	1.66538	4.57722	0.32741	5.10692	5.2	1	1	111.5	69.5	1
5765	0	58	0	19.9036	33.5179	16.7327	64.5	334	0	19	14	51.4	160.7	1	34	1.77141	6.43914	0.62095	4.94039	4.9	1	1	105.5	68	60
7805	0	57	0	18.6064	27.9612	13.2876	69	1558	0	17	23	42.2	150.6	0	21	2.01708	5.35302	0.29354	4.82937	5.2	1	3	118.5	75	0
9735	0	36	0	19.4524	31.9238	14.3721	66	1463	0	7	8	47.4	156.1	0	7	1.81279	4.88754	0.44031	4.77386	4.7	1	1	109	68.5	0
19198	0	33	0	20.0605	29.3366	13.6791	64	1148	0	12	13	44	148.1	0	12	2.68944	5.53404	0.3387	4.88488	5.4	1	1	106.5	58	0
6996	0	70	0	20.2231	27.5956	15.21	63.5	1834	0	13	20	43.7	147	1	9	1.45333	6.05124	1.15158	5.16243	5.1	1	1	119	69	0
584	0	39	0	19.5764	32.4871	14.8898	65.6	1087	0	11	17	48.5	157.4	0	15	1.76882	6.465	0.62095	4.9959	5.7	1	1	104	59	12
13980	0	22	0	20.7148	36.6281	16.8015	62	2848	0	12	15	54.7	162.5	0	13	1.63435	3.879	0.32741	5.43998	5	1	1	116.5	70.5	1
17468	0	40	0	18.8889	31.4859	13.9159	68	1446	0	12	16	46.5	156.9	1	12	1.62918	4.42206	0.49676	5.43998	5.4	1	1	111.5	77	1
5200	0	51	0	19.4628	27.5594	13.5239	66	3703	0	15	19	42	146.9	0	12	1.12491	5.19786	1.16287	5.10692	5.35	1	1	103	66	63.7
17840	0	38	0	21.4095	29.2524	14.9973	60	1504	0	7	14	45.2	145.3	0	13	1.86192	4.47378	0.36128	5.16243	5.2	1	1	109	62.5	1
14911	0	44	0	19.763	33.1331	15.6239	65	332	0	13	18	49.9	158.9	1	11	1.66021	4.86168	0.30483	4.77386	5	1	2	100.5	61	0
16375	0	35	0	20.0726	35.5164	16.4478	64	1793	0	11	20	53.2	162.8	1	12	1.73262	3.72384	0.36128	3.99672	4.9	1	1	102	65.5	1
17970	0	49	0	20.0728	32.2097	15.7944	64	1514	0	8	12	49.1	156.4	0	14	1.9395	5.45646	0.48547	5.21794	5.5	2	1	114.5	70.5	84
3475	0	42	0	19.2899	38.412	17.4186	66.6	4332	0	15	16	57.2	172.2	0	9	1.97053	4.47378	0.60966	4.66284	5	1	1	95	61.5	0
16561	0	43	0	18.2274	30.5162	13.1106	70.5	1798	0	16	28	44.7	156.6	1	23	1.39644	5.3013	0.75643	4.77386	5.1	1	1	92.5	63	18
16321	0	39	0	17.9734	31.9674	13.1905	71.5	2128	0	18	23	46.3	160.5	1	12	1.75848	5.32716	0.62095	4.66284	5.2	1	1	107	62	1
16432	0	41	0	17.6105	29.1944	11.9718	73	1923	0	11	21	42.2	154.8	0	10	1.06026	3.56868	0.3387	4.55182	5.7	1	1	108.5	71.5	0
16079	0	39	0	18.2362	32.8453	13.7829	70.5	492	0	10	16	47.8	161.9	0	11	1.70676	3.90486	0.50805	4.55182	4.9	1	1	100.5	63	53
6148	0	43	0	20.0892	29.3438	14.276	64	4391	0	10	12	44.6	149	0	9	1.44299	5.5599	0.44031	4.16325	5.1	1	1	106.5	64.5	1
20136	0	24	0	18.9081	34.1703	14.1148	68	336	0	2	7	49.5	161.8	0	12	2.04294	4.62894	0.42902	4.82937	5	1	1	108.5	56.5	1
4195	0	29	0	18.9095	36.225	15.2781	68	735	0	10	12	52.8	167.1	0	11	1.47143	3.59454	0.31612	4.49631	4.84	1	1	101.5	64	2.8
20445	0	35	0	18.3697	31.5128	13.1729	70	399	0	11	14	45.8	157.9	0	11	1.91364	4.5255	0.49676	4.82937	5.1	1	1	96.5	64.5	1
2899	0	44	0	19.0514	31.5046	14.3019	67.5	3977	0	15	19	46.9	156.9	0	12	1.46626	4.37034	0.68869	5.43998	4.5	1	1	121.5	63.5	12
13520	0	34	0	17.9875	37.0765	14.9683	71.5	2877	0	11	14	53.4	172.3	0	14	1.45333	3.7497	0.28225	5.49549	4.9	1	1	98.5	60.5	1
560	0	49	0	18.6412	32.4684	14.5898	69	2035	0	12	19	48.2	160.8	1	12	1.21542	4.70652	0.95965	4.94039	5.4	1	1	92	56.5	0
10853	0	35	0	19.7317	31.5847	14.4313	65.2	3633	0	11	16	47.1	154.5	0	9	1.45333	4.21518	0.30483	4.66284	5.044	1	1	119	65	0
11568	0	39	0	18.7816	34.4884	14.9863	68.5	3535	0	13	17	50.7	164.3	0	8	1.86192	4.9134	0.41773	4.66284	5.4	1	1	119.5	75.5	0
2992	0	50	0	19.7956	30.4798	14.8891	65	2191	0	15	19	46.4	153.1	0	14	1.77917	4.11174	0.65482	5.60651	4.9	1	1	94	58.5	0
18136	0	35	0	19.7989	28.6269	13.3132	65	350	0	11	8	42.9	147.2	0	14	2.04294	5.74092	0.75643	5.32896	5.2	1	1	106	68	18
4375	0	29	0	19.8005	29.5601	13.3389	65	4447	0	15	14	43.9	148.9	0	10	2.16707	4.75824	0.50805	4.32978	4.5	1	1	85	49	1
1313	0	48	0	19.6506	30.3645	14.605	65.5	4371	0	14	18	46	153	0	9	1.66021	4.88754	0.50805	4.88488	5	1	1	94.5	56	0
15775	0	34	0	18.9328	29.793	12.9781	68	2182	0	9	16	43.8	152.1	0	10	1.99122	5.172	0.28225	5.16243	5.2	1	1	101.5	59	0
2873	0	49	0	20.0545	35.7748	17.3845	64.2	2562	0	10	13	54.4	164.7	1	8	1.48695	4.6548	0.62095	5.38447	5.5	1	1	119.5	74	0
8156	0	43	0	20.2763	31.5034	15.3317	63.5	1674	0	9	13	47.9	153.7	0	9	1.80244	5.6892	0.4516	4.9959	4.7	1	1	107	66.5	0
2545	0	56	0	18.3984	31.5823	14.409	70	2338	0	13	14	47.1	160	1	16	1.76107	7.70628	1.30964	5.66202	6.2	1	1	132.5	80.5	1
2578	0	62	0	18.6687	31.0357	14.7875	69	1269	0	22	19	46.9	158.5	0	15	2.50842	8.9217	0.71127	5.88406	5.9	1	1	138	91.5	0
8447	0	40	0	20.4471	33.2132	16.055	63	4415	0	16	16	50.4	157	0	10	1.46626	4.93926	1.23061	4.71835	4.8	1	1	114.5	68.5	0
20271	0	45	0	19.2269	33.4173	15.3151	67	349	0	8	9	49.9	161.1	1	16	2.35326	5.40474	0.54192	5.16243	5.2	1	3	94.5	61.5	1
17985	0	33	0	20.4482	32.5408	15.3518	63	1413	0	24	17	49	154.8	0	49	1.96536	5.14614	1.15158	5.16243	5.2	1	1	100.5	63	0
1618	0	56	0	20.3865	31.4076	16.1392	63.2	2552	0	13	14	48.6	154.4	0	9	1.76365	4.7841	0.68869	4.4408	5.1	1	3	102	69.5	0
8960	0	50	0	18.7274	34.1592	15.4319	68.8	2270	0	13	17	50.8	164.7	1	8	1.36799	4.60308	0.64353	4.77386	5.7	1	1	102.5	64.5	0
9404	0	52	0	18.2786	30.6193	13.7076	70.5	3115	0	20	21	45.4	157.6	1	8	1.48436	4.93926	0.42902	5.10692	5.2	1	1	105	65	0
5287	0	42	0	20.1997	37.145	17.76	63.8	4324	0	11	11	56.2	166.8	0	10	1.20766	4.62894	0.62095	4.60733	4.7	1	1	113.5	71.5	1
6321	0	41	0	20.4562	32.4936	15.8044	63	3445	0	12	13	49.4	155.4	0	12	1.25421	4.73238	1.00481	5.27345	5.5	1	1	99	64	1
7268	0	37	0	20.2323	31.3502	14.8877	63.7	3249	0	14	12	47.3	152.9	0	9	1.63694	5.22372	0.50805	5.21794	5.1	1	1	91	53.5	0
8475	0	41	0	19.9022	31.3132	14.8202	64.8	363	0	16	16	47.2	154	0	12	2.37653	6.64602	0.86933	4.55182	5.4	1	1	87.5	52	0
2269	0	44	0	19.841	37.4268	17.6586	65	3655	0	10	17	56.4	168.6	0	10	1.85158	6.8529	0.65482	4.88488	5.5	1	1	93	57.5	1
12374	0	43	0	20.3105	34.1131	16.5167	63.5	2640	0	9	13	51.8	159.7	0	13	1.35248	4.6548	0.37257	4.4408	4.8	1	1	115.5	71.5	0
14124	0	39	0	19.2507	37.5467	16.8161	67	386	0	9	16	55.7	170.1	1	12	1.75848	4.44792	0.38386	4.88488	5.1	1	1	102	63	7.43167
12137	0	34	0	18.7746	35.0906	14.9571	68.7	533	0	15	17	51.3	165.3	0	11	1.42489	4.1376	0.4516	4.60733	4.7	1	3	93.5	61	1
3048	0	56	0	18.5856	26.8494	12.8454	69.4	255	0	11	15	40.6	147.8	0	9	1.70935	6.25812	0.63224	5.49549	5	1	1	92.5	61.5	0
9809	0	38	0	19.2553	31.3279	14.0884	67	3971	0	12	13	46.5	155.4	0	11	1.44299	5.66334	0.50805	4.66284	5	1	1	108.5	68	18
13245	0	36	0	18.5631	32.6694	13.8733	69.5	2900	0	13	19	47.7	160.3	1	12	1.35506	3.41352	0.2258	4.49631	5.1	1	1	96	59	1
7819	0	45	0	19.2574	36.1025	16.5213	67	707	0	16	17	53.9	167.3	0	8	1.75848	6.54258	0.92578	4.4408	5.5	1	1	115	78	0
8252	0	38	0	20.2241	33.8214	16.016	63.8	4376	0	10	9	51	158.8	0	8	1.71452	4.31862	0.59837	5.10692	5	1	1	80	52.5	12
5613	0	38	0	18.7558	31.9814	13.8955	68.8	2515	0	16	19	47	158.3	0	10	1.83089	4.06002	0.38386	4.55182	4.8	1	1	110.5	67	12
8182	0	38	0	20.782	32.6909	16.0052	62.1	757	0	13	11	49.8	154.8	1	15	1.36799	5.06856	0.64353	5.10692	5.1	1	1	98	61.5	36
5712	0	32	0	19.765	32.3594	14.6242	65.3	2206	0	15	19	48.1	156	0	11	1.31369	3.3618	0.40644	4.60733	4.432	1	1	90.5	59	12
8856	0	30	0	20.0109	34.3276	15.5808	64.5	360	0	10	7	51.1	159.8	0	8	1.75331	5.01684	0.69998	4.77386	5	1	1	103	64	4.2
13731	0	39	0	19.2654	33.6896	15.1301	67	2869	0	11	12	50	161.1	0	14	1.21025	4.11174	0.63224	4.82937	5	1	1	104.5	64	1
4815	0	37	0	18.5771	33.9347	14.4564	69.5	4020	0	12	18	49.6	163.4	0	9	1.40161	4.03416	0.34999	4.77386	4.9	1	1	97.5	60.5	0
8349	0	43	0	20.8262	33.5408	16.7241	62	4399	0	9	10	51.4	157.1	0	6	1.61366	5.0427	0.55321	4.82937	4.7	1	1	98.5	58.5	1
8567	0	57	0	18.5793	28.3172	13.4156	69.5	4082	0	8	11	42.7	151.6	0	12	2.07139	6.90462	0.98223	5.43998	5.2	1	1	119	62	1
7475	0	39	0	19.2757	33.9544	15.2547	67	4481	0	17	14	50.4	161.7	0	9	1.59815	4.62894	0.57579	4.71835	5	1	1	88.5	56.5	0
19607	0	39	0	18.9967	36.5736	16.1216	68	994	0	8	10	54	168.6	0	15	1.70676	4.08588	0.49676	4.60733	5.6	1	1	106.5	64.5	1
10997	0	43	0	19.2819	29.0167	13.4982	67	1106	0	16	19	43.5	150.2	0	17	2.59376	5.01684	0.41773	5.32896	4.636	1	1	116	76.5	0
10078	0	41	0	19.7235	32.85	15.3161	65.5	3550	0	16	17	49.3	158.1	0	12	1.80244	4.6548	0.39515	4.60733	4.4	1	1	114	77	0
14172	0	30	0	19.285	33.3414	14.4894	67	2799	0	8	16	49	159.4	0	12	1.70935	5.6892	0.48547	4.60733	5.2	1	1	109.5	70	1
19243	0	22	0	19.0021	32.1704	13.2986	68	350	0	12	12	46.6	156.6	0	9	2.3274	3.98244	0.28225	4.4408	4.9	1	1	105.5	61.5	0
17092	0	40	0	18.5942	34.971	15.0791	69.5	1717	0	14	21	51.3	166.1	0	14	2.61186	7.08564	0.80159	5.16243	5.1	2	1	111	68	88
185	0	54	0	20.2603	31.0046	15.7548	63.8	3579	0	11	19	47.8	153.6	0	9	1.13008	5.01684	0.76772	4.27427	4.8	1	1	99.5	65.5	0
6737	0	47	0	19.5267	29.5593	14.1401	66.2	1434	0	13	19	44.7	151.3	0	8	1.19732	5.99952	0.84675	4.77386	5.7	1	1	89.5	54.5	0
17467	0	59	0	18.4685	29.0854	13.713	70	1463	0	19	19	43.8	154	0	16	1.8102	4.55136	0.5645	5.05141	5.7	1	3	133	82	0
16382	0	47	0	20.853	29.0364	15.0139	62	1577	0	9	18	45	146.9	0	11	1.0344	3.67212	0.25967	4.77386	5.5	1	1	92	54.5	0
5892	0	57	0	18.8749	31.1603	14.7608	68.5	1438	0	14	18	47	157.8	0	9	1.95243	7.29252	0.65482	5.10692	5.5	1	1	110	71	0
17740	0	35	0	19.8912	28.7035	13.4352	65	1484	0	11	10	43.1	147.2	0	12	1.60332	3.56868	0.25967	4.38529	5	1	1	115.5	74	0
13231	0	40	0	18.2105	33.5026	14.0977	71	2732	0	17	22	48.8	163.7	0	13	1.80503	5.50818	0.63224	5.21794	5.2	1	1	97	62	0
12723	0	40	0	18.7935	33.397	14.623	68.8	3298	0	11	14	49.2	161.8	0	9	1.75331	4.86168	0.59837	4.94039	5.2	1	1	99	59	60
13301	0	38	0	20.0474	33.4488	15.6994	64.5	2991	0	11	16	50.3	158.4	0	9	1.17404	3.28422	0.51934	4.88488	5.2	1	1	96	58.5	2.8
12630	0	20	0	19.8938	30.6114	13.3424	65	3234	0	10	16	45	150.4	1	8	1.24387	3.4911	0.09032	4.16325	4.9	1	2	95.5	60.5	1
11684	0	36	0	19.5346	28.4389	13.1033	66.2	3304	0	17	20	42.5	147.5	0	13	1.24904	4.88754	0.54192	4.9959	5.6	1	1	106	68.5	0
7181	0	57	0	19.6858	35.0153	17.1685	65.7	342	0	13	16	53.4	164.7	0	9	1.49729	5.37888	0.32741	4.82937	5.7	1	1	102.5	64	0
8024	0	39	0	19.3911	38.3748	17.3584	66.7	4615	0	19	15	57.1	171.6	0	8	2.01449	5.32716	0.55321	5.05141	4.8	1	1	95	55.5	0
6387	0	37	0	20.3696	34.9719	16.622	63.5	3897	0	11	9	52.8	161	0	10	1.07319	3.879	0.50805	4.49631	4.4	1	1	114	61.5	2.8
9305	0	40	0	18.4793	31.7916	13.6868	70	2246	0	10	17	46.6	158.8	0	12	1.57746	3.59454	0.18064	4.71835	4.9	1	1	94.5	64	0
12193	0	43	0	18.8844	34.8631	15.5003	68.5	3142	0	11	16	51.6	165.3	0	10	1.60591	5.01684	0.51934	4.66284	4.9	1	3	100	55.5	1
13198	0	57	0	19.6	28.7063	14.434	66	2933	0	7	13	44.1	150	0	10	1.42747	4.88754	1.03868	5.21794	5.2	1	1	103	72	0
13041	0	35	0	18.4816	29.2281	12.456	70	3229	0	12	18	42.7	152	0	11	1.42747	4.62894	0.4516	4.55182	5	1	1	106	67	1
12061	0	53	0	20.2152	28.5205	14.6397	64	3324	0	12	14	44.1	147.7	1	10	1.64211	4.68066	0.29354	4.82937	5.2	1	1	124.5	80	0
6393	0	44	0	18.8876	34.2759	15.312	68.5	1838	0	16	19	50.8	164	0	12	1.57229	4.9134	0.57579	5.16243	5.1	1	1	97	60.5	1
1297	0	49	0	20.216	30.8124	15.3518	64	1082	0	15	19	47.2	152.8	1	14	1.77917	4.96512	0.60966	4.88488	5.6	1	1	95.5	62.5	1
15226	0	44	0	19.3119	30.5654	14.186	67	2546	0	18	22	45.8	154	1	10	2.0326	4.88754	0.38386	4.88488	5.2	1	1	90	57	1
[truncated: 12,252 more rows]
